# Supplementary material for: Recent Emergence of Bovine Coronavirus Variants with Mutations in the Hemagglutinin-Esterase Receptor Binding Domain in U.S. Cattle
Source: Viruses. 2022 Sep 27;14(10):2125. doi: 10.3390/v14102125 (PMC9607061; doi:10.3390/v14102125)
Supplement: Supplementary file 1 [file viruses-14-02125-s001.zip]

Archive with 5 entries (4 files):
- supplemental data/
- supplemental data/viruses-1889023-supplementary-REVISED.xlsx
- __MACOSX/supplemental data/._viruses-1889023-supplementary-REVISED.xlsx
- supplemental data/Figure_S1.tif
- __MACOSX/supplemental data/._Figure_S1.tif
