# Supplementary material for: Recent Emergence of Bovine Coronavirus Variants with Mutations in the Hemagglutinin-Esterase Receptor Binding Domain in U.S. Cattle
Source: Viruses. 2022 Sep 27;14(10):2125. doi: 10.3390/v14102125 (PMC9607061; doi:10.3390/v14102125)
Supplement: Supplementary file 1 [file viruses-14-02125-s001.zip › supplemental data/viruses-1889023-supplementary-REVISED.xlsx]

## Sheet: Table_S1
Table S1: Summary of 78 U.S. BCoV genomes characterized in this study
					Length in nucleotides
Accession No.	Isolate	year	country	isolation_source	5' UTR	ORF1a	ORF1ab	32 kDa NS	HE	S	4.9 kDa	4.8 kDa	12.7 kDa	E	M	N	I	3' UTR	Sequence_Length
OP037365	MARC/2013/01/R	2013	USA:Nebraska	nasal swab	200	13152	21285	837	1275	4092	90	126	330	255	693	1347	624	290	31007
OP037366	MARC/2013/02/R	2013	USA:Nebraska	nasal swab	210	13152	21285	837	1275	4092	90	126	330	255	693	1347	624	289	31016
OP037367	MARC/2014/01/R	2014	USA:Nebraska	nasal swab	199	13143	21276	837	1275	4092	90	126	330	255	693	1347	624	289	30996
OP037368	MARC/2014/02/R	2014	USA:Nebraska	nasal swab	193	13143	21276	837	1275	4092	90	126	330	255	693	1347	624	289	30990
OP037369	MARC/2014/03/R	2014	USA:Nebraska	nasal swab	199	13143	21276	837	1275	4092	90	126	330	255	693	1347	624	289	30996
OP037370	MARC/2014/04/R	2014	USA:Nebraska	nasal swab	199	13143	21276	837	1275	4092	90	126	330	255	693	1347	624	289	30996
OP037371	MARC/2015/01/R	2015	USA:Nebraska	nasal swab	210	13152	21285	837	1275	4092	90	126	330	255	693	1347	624	290	31017
OP037372	MARC/2015/02/R	2015	USA:Nebraska	nasal swab	210	13152	21285	837	1275	4092	90	126	330	255	693	1347	624	289	31016
OP037373	MARC/2016/01/R	2016	USA:Nebraska	nasal swab	203	13152	21285	837	1275	4092	90	126	330	255	693	1347	624	289	31009
OP037374	MARC/2016/02/R	2016	USA:Nebraska	nasal swab	199	13152	21285	837	1275	4092	90	126	330	255	693	1347	624	289	31005
OP037375	MARC/2016/03/R	2016	USA:Nebraska	nasal swab	203	13152	21285	837	1275	4092	90	126	330	255	693	1347	624	289	31009
OP037376	MARC/2016/04/R	2016	USA:Nebraska	nasal swab	200	13152	21285	837	1275	4092	90	126	330	255	693	1347	624	289	31006
OP037377	MARC/2016/05/R	2016	USA:Nebraska	nasal swab	198	13152	21285	837	1275	4092	90	126	330	255	693	1347	624	289	31004
OP037378	MARC/2016/06/R	2016	USA:Nebraska	nasal swab	197	13152	21285	837	1275	4092	90	126	330	255	693	1347	624	289	31003
OP037379	MARC/2016/07/R	2016	USA:Nebraska	nasal swab	200	13152	21285	837	1275	4092	96	126	330	255	693	1347	624	289	31006
OP037380	MARC/2017/01/R	2017	USA:Nebraska	nasal swab	199	13152	21285	837	1275	4092	90	24	330	255	693	1347	624	289	31013
OP037381	MARC/2017/02/E	2017	USA:Nebraska	feces	204	13152	21285	837	1275	4092	90	126	330	255	693	1347	624	289	31009
OP037382	MARC/2017/03/E	2017	USA:Nebraska	feces	203	13152	21285	837	1275	4092	90	126	330	255	693	1347	624	289	31008
OP037383	MARC/2017/04/E	2017	USA:Nebraska	feces	199	13152	21285	837	1275	4092	90	126	330	255	693	1347	624	289	31004
OP037384	MARC/2017/05/R	2017	USA:Nebraska	nasal swab	199	13152	21285	837	1275	4092	90	126	330	255	693	1347	624	289	31005
OP037385	MARC/2017/06/R	2017	USA:Nebraska	nasal swab	203	13152	21285	837	1275	4092	90	24	330	255	693	1347	624	289	31017
OP037386	MARC/2018/01/R	2018	USA:Nebraska	nasal swab	210	13152	21285	837	1275	4092	36	126	330	255	693	1347	624	289	31014
OP037387	MARC/2018/02/R	2018	USA:Nebraska	nasal swab	196	13152	21285	837	1275	4092	36	126	330	255	693	1347	624	289	31000
OP037388	MARC/2018/05/E	2018	USA:Nebraska	feces	210	13152	21285	837	1275	4092	90	126	330	255	693	1347	624	289	31016
OP037389	MARC/2019/01/R	2019	USA:Nebraska	nasal swab	199	13152	21285	837	1275	4092	36	126	330	255	693	1347	624	289	31003
OP037390	MARC/2019/02/R	2019	USA:Nebraska	nasal swab	199	13152	21285	837	1275	4092	90	126	330	255	693	1347	624	289	31005
OP037391	MARC/2020/01/R	2020	USA:Nebraska	nasal swab	183	13152	21285	837	1287	4092	90	24	330	255	693	1347	624	290	31010
OP037392	MARC/2020/02/R	2020	USA:Nebraska	nasal swab	210	13149	21282	804	1275	4092	90	126	330	255	693	1347	624	289	31013
OP037393	MARC/2020/03/R	2020	USA:Nebraska	nasal swab	210	13152	21285	837	1287	4092	90	24	330	255	693	1347	624	290	31037
OP037394	MARC/2021/01/R	2021	USA:Nebraska	nasal swab	200	13152	21285	837	1275	4092	90	78	330	255	693	1347	624	289	31005
OP037395	MARC/2021/02/R	2021	USA:Nebraska	nasal swab	210	13152	21285	837	1275	4092	90	78	330	255	693	1338	615	289	31007
OP037396	MARC/2021/03/R	2021	USA:Nebraska	nasal swab	202	13152	21285	837	1275	4092	90	126	330	255	693	1347	624	289	31008
OP037397	SDSU/2020/01/R	2020	USA: California	nasal swab	194	13152	21285	837	1275	4092	90	24	330	255	693	1347	624	124	31002
OP037398	SDSU/2020/02/R	2020	USA:California	nasal swab	22	13152	21285	837	1287	4092	90	24	330	255	693	1347	624	289	30682
OP037399	SDSU/2020/03/R	2020	USA:Texas	nasal swab	221	13152	21285	837	1275	4092	90	24	330	255	693	1347	624	289	31039
OP037400	SDSU/2020/04/R	2020	USA:Wisconsin	nasal swab	172	13149	21282	837	1287	4092	90	129	330	255	693	1347	624	289	30868
OP037401	SDSU/2020/05/R	2020	USA: Minnesota	nasal swab	210	13152	21285	837	1275	4092	90	126	330	255	693	1347	624	289	31016
OP037402	SDSU/2020/06/R	2020	USA:Nebraska	lung	209	13152	21285	837	1263	4092	90	126	330	255	693	1347	624	293	31007
OP037403	SDSU/2020/07/R	2020	USA:Minnesota	lung (pool)	210	13152	21285	837	1275	4092	90	126	330	255	693	1347	624	229	30956
OP037404	SDSU/2021/01/R	2021	USA:Colorado	nasal swab	159	13152	21285	837	1287	4092	120	24	330	255	693	1347	624	289	30909
OP037405	SDSU/2021/02/R	2021	USA:Nebraska	nasal swab	143	13152	21285	837	1287	4092	90	126	330	255	693	1347	624	170	30842
OP037406	SDSU/2021/03/R	2021	USA:Texas	nasal swab	158	13152	21285	837	1275	4092	57	126	330	255	693	1347	624	276	30941
OP037407	SDSU/2021/04/R	2021	USA:Texas	nasal swab	170	13152	21285	837	1275	4092	90	126	330	255	693	1347	624	282	30968
OP037408	SDSU/2021/05/R	2021	USA:California	nasal swab	208	13152	21285	837	1275	4092	90	24	330	255	693	1347	624	288	31021
OP037409	SDSU/2021/06/R	2021	USA:North_Dakota	nasal swab	141	13152	21285	837	1275	4092	90	126	330	255	693	1347	624	164	30822
OP037410	SDSU/2022/01/R	2022	USA:Nebraska	nasal swab	177	13152	21285	837	1287	4092	90	126	330	255	693	1347	624	212	30918
OP037411	SDSU/2022/02/R	2022	USA:Nebraska	nasal swab	168	13152	21285	837	1287	4092	90	126	330	255	693	1347	624	178	30875
OP037412	SDSU/2022/03/R	2022	USA:Nebraska	nasal swab	132	13152	21285	837	1287	4092	90	126	330	255	693	1347	624	179	30840
OP037413	SDSU/2022/04/R	2022	USA:Nebraska	nasal swab	115	13152	21285	837	1287	4092	90	126	330	255	693	1347	624	86	30730
OP037414	VDC/2017/01/E	2017	USA:Nebraska	feces	182	13152	21285	837	1275	4092	90	126	330	255	693	1347	624	289	30988
OP037415	VDC/2017/02/E&N	2017	USA:Nebraska	feces	203	13152	21285	837	1275	4092	90	126	330	255	693	1347	624	289	31009
OP037416	VDC/2018/01/R	2018	USA:Nebraska	nasal swab	200	13152	21285	837	1275	4092	90	126	330	255	693	1347	624	289	31006
OP037417	VDC/2018/02/R	2018	USA:Wyoming	nasal swab	199	13152	21285	828	1275	4092	90	129	330	255	693	1347	624	289	31008
OP037418	VDC/2018/03/R	2018	USA:Nebraska	nasal swab	201	13149	21282	837	1275	4092	90	129	330	255	693	1347	624	289	31007
OP037419	VDC/2018/04/R	2018	USA:Nebraska	nasal swab	199	13152	21285	837	1275	4092	90	126	330	255	693	1347	624	289	31005
OP037420	VDC/2018/05/R	2018	USA:Nebraska	nasal swab	183	13152	21285	837	1275	4092	90	126	330	255	693	1347	105	289	30989
OP037421	VDC/2018/06/E	2018	USA:Nebraska	feces	203	13152	21285	837	1275	4092	90	129	330	255	693	1347	624	289	31011
OP037422	VDC/2018/07/E	2018	USA:Nebraska	feces	210	13152	21285	837	1275	4092	90	126	330	255	693	1347	624	289	31016
OP037423	VDC/2018/08/E	2018	USA:Pennsylvania	feces	210	13152	21285	837	1275	4092	36	126	330	255	693	1347	624	289	31014
OP037424	VDC/2018/09/E	2018	USA:Nebraska	feces	202	13152	21285	837	1275	4092	90	126	330	255	693	1347	624	289	31008
OP037425	VDC/2018/10/E	2018	USA:Nebraska	feces	209	13149	21282	837	1275	4092	90	126	330	255	693	1347	624	289	31012
OP037426	VDC/2018/11/E	2018	USA:Nebraska	feces	210	13152	21285	837	1275	4092	36	126	330	255	693	1347	624	289	31014
OP037427	VDC/2018/12/E	2018	USA:Nebraska	feces	204	13152	21285	837	1275	4092	90	75	330	249	693	1347	405	289	31008
OP037428	VDC/2018/13/E	2018	USA:Nebraska	intestine	200	13152	21285	837	1275	4092	90	126	330	255	693	1347	624	289	31006
OP037429	VDC/2019/01/E	2019	USA:Nebraska	feces	202	13152	21285	837	1275	4092	90	129	330	255	693	1347	624	283	31011
OP037430	VDC/2019/01/R	2019	USA:Nebraska	nasal swab	200	13152	21285	837	1275	4092	90	24	330	255	693	1347	624	289	31014
OP037431	VDC/2019/02/E	2019	USA:Nebraska	feces	210	13152	21285	837	1275	4092	90	126	330	255	693	1347	624	167	31016
OP037432	VDC/2019/03/E	2019	USA:Nebraska	feces	202	13152	21285	837	1275	4092	90	126	330	255	693	1347	624	228	31008
OP037433	VDC/2019/04/E	2019	USA:Nebraska	feces	201	13152	21285	837	1275	4092	90	126	330	255	693	1347	624	289	31005
OP037434	VDC/2019/05/E	2019	USA:Nebraska	intestine	207	13152	21285	837	1275	4092	90	129	330	255	693	1347	624	289	31015
OP037435	VDC/2019/06/E	2019	USA:Nebraska	feces	199	13152	21285	837	1275	4092	90	129	330	255	693	1347	624	289	31008
OP037436	VDC/2022/01/E	2022	USA:Kansas	feces	210	13152	21285	837	1275	4092	90	24	330	255	693	1347	624	289	31023
OP037437	VDC/2022/02/E	2022	USA:South_Dakota	feces	210	13137	21270	837	1275	4092	90	126	330	255	693	1347	624	289	31001
OP037438	VDC/2022/03/E	2022	USA:South_Dakota	feces	210	13152	21285	837	1275	4092	90	126	330	255	693	1347	624	289	31016
OP037439	VDC/2022/04/E	2022	USA:Nebraska	feces	204	13152	21285	837	1275	4092	90	126	330	255	693	1347	624	289	31010
OP037440	VDC/2022/05/E	2022	USA:Nebraska	feces	206	13152	21285	837	1287	4092	90	24	330	255	693	1347	624	289	31033
OP037441	VDC/2022/06/E	2022	USA:Nebraska	feces	200	13152	21285	837	1275	4092	90	126	330	255	693	1347	624	289	31006
OP037442	VDC/2022/07/E	2022	USA:Oregon	feces	202	13146	21279	837	1275	4092	90	126	330	255	693	1347	624	289	31002

## Sheet: Table_S2
Table S2: BCoV genomes used for phylogenetic analysis
Genbank_accession_no.	isolate_name	collection_date	country	state/region	host	isolation_source	HE Variant
AB354579.1	Kakegawa	1976	Japan		bovine	Enteric
AF220295.1	Quebec	1972	Canada		bovine	Enteric
AF391541.1	BCoV-ENT	1998	USA		bovine	Enteric
AF391542.1	BCoV-LUN	1998	USA		bovine	Respiratory
U00735.2	Mebus	1972	USA		bovine	Enteric
DQ811784.2	DB2	1984	USA		bovine	Enteric
DQ915164.2	Alpaca ACoV-00-1381	1998	USA		alpaca	Enteric
EF424615.1	E-AH65	2001	USA	Ohio	bovine	Enteric
EF424616.1	E-AH65-TC	2001	USA	Ohio	bovine	Enteric
EF424617.1	R-AH65	2001	USA	Ohio	bovine	Respiratory
EF424618.1	R-AH65-TC	2001	USA	Ohio	bovine	Respiratory
EF424619.1	E-AH187	2000	USA	Ohio	bovine	Enteric
EF424620.1	R-AH187	2000	USA	Ohio	bovine	Respiratory
EF424621.1	Sable_antelope_US/OH1/2003	2003	USA	Ohio	antelope	Enteric
EF424622.1	Giraffe_US/OH3-TC/2006	2006	USA	Ohio	giraffe	Enteric
EF424623.1	Giraffe_US/OH3/2003	2003	USA	Ohio	giraffe	Enteric
EF424624.1	Calf-giraffe_US/OH3/2006	2006	USA	Ohio	giraffe	Enteric
FJ425184.1	US/OH-WD358-TC/1994	1994	USA	Ohio	waterbuck	Enteric
FJ425185.1	US/OH-WD358-GnC/1994	1994	USA	Ohio	waterbuck	Enteric
FJ425186.1	US/OH-WD358/1994	1994	USA	Ohio	waterbuck	Enteric
FJ425187.1	US/OH-WD470/1994	1994	USA	Ohio	white-tailed deer	Enteric
FJ425188.1	US/OH-WD388-TC/1994	1994	USA	Ohio	sambar deer	Enteric
FJ425189.1	US/OH-WD388/1994	1994	USA	Ohio	sambar deer	Enteric
FJ425190.1	US/OH-WD388-TC/1994 calf-passaged	1994	USA	Ohio	sambar deer	Enteric
FJ938063.1	E-DB2-TC	1996	USA	Ohio	bovine	Enteric
FJ938064.1	E-AH187-TC	2000	USA	Ohio	bovine	Enteric
FJ938065.1	AH187	2000	USA	Ohio	bovine	Respiratory
FJ938066.1	bovine/US/OH-440-TC/1996	1996	USA	Ohio	bovine	Respiratory
FJ938067.1	4408	1988	Germany		Homo sapiens; bovine	Enteric
KU886219.1	BCV-AKS_01	2015	China	Xinjiang	Bovine
KX982264.1	BCoV_2014_13	2014	France		bovine	Enteric
LC494126.1	GIF-1	2016	Japan		Bovine	Enteric
LC494127.1	IWT-9	2012	Japan		Bovine	Respiratory
LC494128.1	IWT-10	2012	Japan		Bovine	Respiratory
LC494129.1	IWT-1	2010	Japan		Bovine	Respiratory
LC494130.1	IWT-2	2010	Japan		Bovine	Respiratory
LC494131.1	IWT-3	2011	Japan		Bovine	Enteric
LC494132.1	IWT-4	2011	Japan		Bovine	Respiratory
LC494133.1	IWT-5	2011	Japan		Bovine	Enteric
LC494134.1	IWT-6	2012	Japan		Bovine	Enteric
LC494135.1	IWT-7	2012	Japan		Bovine	Enteric
LC494136.1	IWT-8	2012	Japan		Bovine	Enteric
LC494137.1	IWT-11	2013	Japan		Bovine	Enteric
LC494138.1	IWT-12	2015	Japan		Bovine	Enteric
LC494139.1	IWT-13	2015	Japan		Bovine	Enteric
LC494140.1	IWT-14	2015	Japan		Bovine	Enteric
LC494141.1	IWT-15	2016	Japan		Bovine	Enteric
LC494142.1	IWT-18	2016	Japan		Bovine	Enteric
LC494143.1	IWT-19	2016	Japan		Bovine	Enteric
LC494144.1	IWT-20	2016	Japan		Bovine	Enteric
LC494146.1	IWT-16	2016	Japan		Bovine	Enteric
LC494147.1	IWT-17	2016	Japan		Bovine	Enteric
LC494148.1	IWT-22	2016	Japan		Bovine	Enteric
LC494149.1	IWT-23	2016	Japan		Bovine	Respiratory
LC494150.1	IWT-24	2017	Japan		Bovine	Respiratory
LC494151.1	IWT-25	2017	Japan		Bovine	Enteric
LC494152.1	IWT-26	2017	Japan		Bovine	Enteric
LC494153.1	IWT-27	2017	Japan		Bovine	Respiratory
LC494154.1	SHG-1	2014	Japan		Bovine	Respiratory
LC494155.1	SHG-2	2014	Japan		Bovine	Respiratory
LC494156.1	SHG-3	2014	Japan		Bovine	Enteric
LC494157.1	SHG-4	2015	Japan		Bovine	Respiratory
LC494158.1	SHG-5	2016	Japan		Bovine	Respiratory
LC494159.1	SHG-6	2017	Japan		Bovine	Enteric
LC494160.1	TCG-4	2007	Japan		Bovine	Enteric
LC494161.1	TCG-5	2007	Japan		Bovine	Enteric
LC494162.1	TCG-3	2006	Japan		Bovine	Enteric
LC494163.1	TCG-2	2006	Japan		Bovine	Enteric
LC494164.1	TCG-1	2006	Japan		Bovine	Enteric
LC494165.1	TCG-10	2008	Japan		Bovine	Enteric
LC494166.1	TCG-11	2008	Japan		Bovine	Enteric
LC494167.1	TCG-12	2008	Japan		Bovine	Respiratory
LC494168.1	TCG-13	2009	Japan		Bovine	Enteric
LC494169.1	TCG-14	2009	Japan		Bovine	Enteric
LC494170.1	TCG-15	2010	Japan		Bovine	Enteric
LC494171.1	TCG-16	2010	Japan		Bovine	Respiratory
LC494172.1	TCG-6	2007	Japan		Bovine	Enteric
LC494173.1	TCG-7	2008	Japan		Bovine	Enteric
LC494174.1	TCG-8	2008	Japan		Bovine	Enteric
LC494175.1	TCG-18	2016	Japan		Bovine	Respiratory
LC494176.1	TCG-17	2016	Japan		Bovine	Respiratory
LC494177.1	TCG-9	2008	Japan		Bovine	Respiratory
LC494178.1	TCG-19	2016	Japan		Bovine	Respiratory
LC494179.1	TCG-20	2016	Japan		Bovine	Enteric
LC494180.1	TCG-21	2016	Japan		Bovine	Respiratory
LC494181.1	TCG-22	2016	Japan		Bovine	Respiratory
LC494182.1	TCG-23	2016	Japan		Bovine	Respiratory
LC494183.1	TCG-24	2017	Japan		Bovine	Respiratory
LC494184.1	TCG-25	2017	Japan		Bovine	Respiratory
LC494185.1	TCG-26	2017	Japan		Bovine	Respiratory
LC494186.1	TCG-27	2017	Japan		Bovine	Respiratory
LC494187.1	TCG-28	2017	Japan		Bovine	Respiratory
LC494188.1	TCG-29	2017	Japan		Bovine	Respiratory
LC494189.1	TCG-30	2017	Japan		Bovine	Respiratory
LC494190.1	TCG-31	2017	Japan		Bovine	Respiratory
LC494191.1	TCG-32	2017	Japan		Bovine	Respiratory
LC494192.1	TCG-33	2017	Japan		Bovine	Respiratory
MG518518.1	W17-18	2017	South Korea	Chungnam	water deer	Respiratory
MG757138.1	ICSA21-LBA	2014	France		Bovine	Respiratory
MG757139.1	ICSA16-EN	2014	France		Bovine	Respiratory
MG757140.1	ICSA16-LBA	2014	France		Bovine	Respiratory
MG757141.1	ICSA-pool-EN	2014	France		Bovine	Respiratory
MG757142.1	ICSA-pool-LBA	2014	France		Bovine	Respiratory
MH043952.1	2003-04-17	2017	USA	Pennsylvania	Bovine	Enteric
MH043953.1	2025-04-17	2017	USA	Pennsylvania	Bovine	Enteric
MH043954.1	2008-04-17	2017	USA	Pennsylvania	Bovine	Enteric
MH043955.1	2023-07-16	2016	USA	Pennsylvania	Bovine	Enteric
MH810163.1	HY24	2017	China		yak	Enteric
MN982198.1	BCOV-China/SWUN/A1/2018	2018	China		Bovine	Enteric
MN982199.1	BCOV-China/SWUN/A10/2018	2018	China		Bovine	Enteric	HE insertion
MW711287.1	SWUN/NMG-D10/2020	2020	China		Bovine	Enteric
OP037365	MARC/2013/01/R	2013	USA	Nebraska	Bovine	Respiratory
OP037366	MARC/2013/02/R	2013	USA	Nebraska	Bovine	Respiratory
OP037367	MARC/2014/01/R	2014	USA	Nebraska	Bovine	Respiratory
OP037368	MARC/2014/02/R	2014	USA	Nebraska	Bovine	Respiratory
OP037369	MARC/2014/03/R	2014	USA	Nebraska	Bovine	Respiratory
OP037370	MARC/2014/04/R	2014	USA	Nebraska	Bovine	Respiratory
OP037371	MARC/2015/01/R	2015	USA	Nebraska	Bovine	Respiratory
OP037372	MARC/2015/02/R	2015	USA	Nebraska	Bovine	Respiratory
OP037373	MARC/2016/01/R	2016	USA	Nebraska	Bovine	Respiratory
OP037374	MARC/2016/02/R	2016	USA	Nebraska	Bovine	Respiratory
OP037375	MARC/2016/03/R	2016	USA	Nebraska	Bovine	Respiratory
OP037376	MARC/2016/04/R	2016	USA	Nebraska	Bovine	Respiratory
OP037377	MARC/2016/05/R	2016	USA	Nebraska	Bovine	Respiratory
OP037378	MARC/2016/06/R	2016	USA	Nebraska	Bovine	Respiratory
OP037379	MARC/2016/07/R	2016	USA	Nebraska	Bovine	Respiratory
OP037380	MARC/2017/01/R	2017	USA	Nebraska	Bovine	Respiratory
OP037381	MARC/2017/02/E	2017	USA	Nebraska	Bovine	Enteric
OP037382	MARC/2017/03/E	2017	USA	Nebraska	Bovine	Enteric
OP037383	MARC/2017/04/E	2017	USA	Nebraska	Bovine	Enteric
OP037384	MARC/2017/05/R	2017	USA	Nebraska	Bovine	Respiratory
OP037385	MARC/2017/06/R	2017	USA	Nebraska	Bovine	Respiratory
OP037386	MARC/2018/01/R	2018	USA	Nebraska	Bovine	Respiratory
OP037387	MARC/2018/02/R	2018	USA	Nebraska	Bovine	Respiratory
OP037388	MARC/2018/05/E	2018	USA	Nebraska	Bovine	Enteric
OP037389	MARC/2019/01/R	2019	USA	Nebraska	Bovine	Respiratory
OP037390	MARC/2019/02/R	2019	USA	Nebraska	Bovine	Respiratory
OP037391	MARC/2020/01/R	2020	USA	Nebraska	Bovine	Respiratory	HE insertion
OP037392	MARC/2020/02/R	2020	USA	Nebraska	Bovine	Respiratory
OP037393	MARC/2020/03/R	2020	USA	Nebraska	Bovine	Respiratory	HE insertion
OP037394	MARC/2021/01/R	2021	USA	Nebraska	Bovine	Respiratory
OP037395	MARC/2021/02/R	2021	USA	Nebraska	Bovine	Respiratory
OP037396	MARC/2021/03/R	2021	USA	Nebraska	Bovine	Respiratory
OP037397	SDSU/2020/01/R	2020	USA	California	Bovine	Respiratory
OP037398	SDSU/2020/02/R	2020	USA	California	Bovine	Respiratory	HE insertion
OP037399	SDSU/2020/03/R	2020	USA	Texas	Bovine	Respiratory
OP037400	SDSU/2020/04/R	2020	USA	Wisconsin	Bovine	Respiratory	HE insertion
OP037401	SDSU/2020/05/R	2020	USA	Minnesota	Bovine	Respiratory
OP037402	SDSU/2020/06/R	2020	USA	Nebraska	Bovine	Respiratory	HE deletion
OP037403	SDSU/2020/07/R	2020	USA	Minnesota	Bovine	Respiratory
OP037404	SDSU/2021/01/R	2021	USA	Colorado	Bovine	Respiratory	HE insertion
OP037405	SDSU/2021/02/R	2021	USA	Nebraska	Bovine	Respiratory	HE insertion
OP037406	SDSU/2021/03/R	2021	USA	Texas	Bovine	Respiratory
OP037407	SDSU/2021/04/R	2021	USA	Texas	Bovine	Respiratory
OP037408	SDSU/2022/01/R	2022	USA	Nebraska	Bovine	Respiratory	HE insertion
OP037409	SDSU/2022/02/R	2022	USA	Nebraska	Bovine	Respiratory	HE insertion
OP037410	SDSU/2022/03/R	2022	USA	Nebraska	Bovine	Respiratory	HE insertion
OP037411	SDSU/2022/04/R	2022	USA	Nebraska	Bovine	Respiratory	HE insertion
OP037412	SDSU/2021/05/R	2021	USA	California	Bovine	Respiratory
OP037413	SDSU/2021/06/R	2021	USA	North_Dakota	Bovine	Respiratory
OP037414	VDC/2017/01/E	2017	USA	Nebraska	Bovine	Enteric
OP037415	VDC/2017/02/E&N	2017	USA	Nebraska	Bovine	Enteric
OP037416	VDC/2018/01/R	2018	USA	Nebraska	Bovine	Respiratory
OP037417	VDC/2018/02/R	2018	USA	Wyoming	Bovine	Respiratory
OP037418	VDC/2018/03/R	2018	USA	Nebraska	Bovine	Respiratory
OP037419	VDC/2018/04/R	2018	USA	Nebraska	Bovine	Respiratory
OP037420	VDC/2018/05/R	2018	USA	Nebraska	Bovine	Respiratory
OP037421	VDC/2018/06/E	2018	USA	Nebraska	Bovine	Enteric
OP037422	VDC/2018/07/E	2018	USA	Nebraska	Bovine	Enteric
OP037423	VDC/2018/08/E	2018	USA	Pennsylvania	Bovine	Enteric
OP037424	VDC/2018/09/E	2018	USA	Nebraska	Bovine	Enteric
OP037425	VDC/2018/10/E	2018	USA	Nebraska	Bovine	Enteric
OP037426	VDC/2018/11/E	2018	USA	Nebraska	Bovine	Enteric
OP037427	VDC/2018/12/E	2018	USA	Nebraska	Bovine	Enteric
OP037428	VDC/2018/13/E	2018	USA	Nebraska	Bovine	Enteric
OP037429	VDC/2019/01/E	2019	USA	Nebraska	Bovine	Enteric
OP037430	VDC/2019/01/R	2019	USA	Nebraska	Bovine	Respiratory
OP037431	VDC/2019/02/E	2019	USA	Nebraska	Bovine	Enteric
OP037432	VDC/2019/03/E	2019	USA	Nebraska	Bovine	Enteric
OP037433	VDC/2019/04/E	2019	USA	Nebraska	Bovine	Enteric
OP037434	VDC/2019/05/E	2019	USA	Nebraska	Bovine	Enteric
OP037435	VDC/2019/06/E	2019	USA	Nebraska	Bovine	Enteric
OP037436	VDC/2022/01/E	2022	USA	Kansas	Bovine	Enteric
OP037437	VDC/2022/02/E	2022	USA	South_Dakota	Bovine	Enteric
OP037438	VDC/2022/03/E	2022	USA	South_Dakota	Bovine	Enteric
OP037439	VDC/2022/04/E	2022	USA	Nebraska	Bovine	Enteric
OP037440	VDC/2022/05/E	2022	USA	Nebraska	Bovine	Enteric	HE insertion
OP037441	VDC/2022/06/E	2022	USA	Nebraska	Bovine	Enteric
OP037442	VDC/2022/07/E	2022	USA	Oregon	Bovine	Enteric
NA	BOVILIS MLV vaccine	NA	USA	NA	NA	NA
NA	Calf Guard vaccine	NA	USA	NA	NA	NA
NA	Guardian vaccine	NA	USA	NA	NA	NA
note: isolation dates for previous GenBank submissions are best approximations based on available information

## Sheet: Table_S3
Table S3. Sequence IDs for 492 unique Betacoronavirus HE gene sequences from NCBI (GenBank Accession numbers). If a unique HE gene sequence was shared by more than one coronavirus isolate, the sequence was designated with a sequence identifier comprised of a concatenation of GenBank Accession numbers separated by double underscores.
Sequence ID (GenBank Accession No.)	Description
AB354579__EU401977	multiple isolates
AB362589	Porcine hemagglutinating encephalomyelitis virus ns2, HE genes for ns2 phosphorylated protein, hemagglutinin-esterase protein, complete cds, strain: 67N
AF058943	Bovine coronavirus strain LSU-94LSS-051-2 32 kDa putative non-structural protein, hemagglutinin esterase (HE), spike glycoprotein (S), truncated 4.9 kDa putative non-structural protein, 4.8 kDa putative non-structural protein, 12.7 kDa putative non-structural protein, structural protein E (E), structural protein M (M), structural protein N (N), and I protein (I) genes, complete cds
AF058944	Bovine coronavirus strain OK-0514-3 32 kDa putative non-structural protein, hemagglutinin esterase (HE), spike glycoprotein (S), 4.9 kDa putative non-structural protein, 4.8 kDa putative non-structural protein, 12.7 kDa putative non-structural protein, structural protein E (E), structural protein M (M), structural protein N (N), and I protein (I) genes, complete cds
AF220295__M76372	multiple isolates
AF230523	Bovine coronavirus isolate Quebec BCQ.2508 hemagglutinin-esterase (HE) gene, complete cds
AF230524	Bovine coronavirus isolate Quebec BCQ.2442 hemagglutinin-esterase (HE) gene, complete cds
AF230525	Bovine coronavirus isolate Quebec BCQ.2439 hemagglutinin-esterase (HE) gene, complete cds
AF230526	Bovine coronavirus isolate Quebec BCQ.376 hemagglutinin-esterase (HE) gene, complete cds
AF230527	Bovine coronavirus isolate Quebec BCQ.701 hemagglutinin-esterase (HE) gene, complete cds
AF230528	Bovine coronavirus isolate Quebec BCQ.3708 hemagglutinin-esterase (HE) gene, complete cds
AF339836	Bovine coronavirus isolate Quebec BCQ.3994 hemagglutinin-esterase (HE) gene, complete cds; and spike protein S1 subunit (S1) gene, partial cds
AF391542	Bovine coronavirus isolate BCoV-LUN, complete genome
AF481863	Porcine hemagglutinating encephalomyelitis virus HE glycoprotein, spike glycoprotein (S), 4.9 kDa nonstructural protein (ns4.9), 122.7 kDa nonstructural protein, small membrane protein E (E), matrix glycoprotein (M), phosphorylated nucleocapsid protein N, and N2 (N2) genes, complete cds
AH010061	Bovine coronavirus isolate Quebec BCQ.7373 hemagglutinin-esterase (HE) gene, complete cds; spike protein S1 subunit (S1) gene, partial cds; and 4.9 kDa putative non-structural protein, 4.8 kDa putative non-structural protein, 12.7 kDa putative non-structural protein, and E small membrane protein genes, complete cds
AH010062	Bovine coronavirus isolate Quebec BCQ.1523 hemagglutinin-esterase (HE) gene, complete cds; spike protein S1 subunit (S1) gene, partial cds; and 4.9 kDa putative non-structural protein, 4.8 kDa putative non-structural protein, 12.7 kDa putative non-structural protein, and E small membrane protein genes, complete cds
AH010063	Bovine coronavirus isolate Ontario BCO.44175 hemagglutinin-esterase (HE) gene, complete cds; spike protein S1 subunit (S1) gene, partial cds; and 4.9 kDa putative non-structural protein, 4.8 kDa putative non-structural protein, 12.7 kDa putative non-stuctural protein, and E small protein membrane protein genes, complete cds
AH010241	Bovine coronavirus isolate Ontario BCO.43277 hemagglutinin-esterase (HE) gene, complete cds; spike protein S1 subunit (S1) gene, partial cds; and 4.8 kDa putative non-structural protein, 12.7 kDa putative non-structural protein, and E small membrane protein genes, complete cds
AH010256	Bovine coronavirus isolate Winter dysentery bovine coronavirus Quebec BCQ.2590 haemagglutinin gene, complete cds; spike protein S1 subunit (S1) gene, partial cds; and 4.9 kDa putative non-structural protein, 4.8 kDa putative non-structural protein, 12.7 kDa putative non-structural protein, and E small membrane protein genes, complete cds
AH010363	Bovine coronavirus hemagglutinin (HE) gene, complete cds; spike protein S1 subunit (S1) gene, partial cds; and 4.9 kDa putative non-structural protein, 4.8 kDa putative non-structural protein, 12.7 kDa putative non-structural protein, and E small membrane protein genes, complete cds
AH014866__AH014870	multiple isolates
AH014867	Bovine coronavirus strain KWD2 hemagglutinin-esterase (HE), structural protein E (E), and structural protein M (M) genes, complete cds
AH014868	Bovine coronavirus strain KWD3 hemagglutinin-esterase (HE), structural protein E (E), and structural protein M (M) genes, complete cds
AH014869	Bovine coronavirus strain KWD4 hemagglutinin-esterase (HE), structural protein E (E), and structural protein M (M) genes, complete cds
AH014871	Bovine coronavirus strain KWD6 hemagglutinin-esterase (HE), structural protein E (E), and structural protein M (M) genes, complete cds
AH014872__AH014873__AH014874__AH014875__DQ994162	multiple isolates
AY078417	Porcine hemagglutinating encephalomyelitis virus hemagglutinin-esterase protein, spike glycoprotein, 4.9 kDa non-structural protein, 12.7 kDa non-structural protein, small envelope-associated protein, matrix glycoprotein, nucleocapsid protein, and N2 protein genes, complete cds
AY391777__NC_006213__AY585229	multiple isolates
AY903459	Human coronavirus OC43 strain 87309 Belgium 2003, complete genome
AY903460	Human coronavirus OC43 strain 19572 Belgium 2004, complete genome
DQ011855	Porcine hemagglutinating encephalomyelitis virus strain VW572, complete genome
DQ389642	Bovine coronavirus isolate KCD1 hemagglutinin-esterase (HE) gene, complete cds
DQ389643	Bovine coronavirus isolate KCD2 hemagglutinin-esterase (HE) gene, complete cds
DQ389644	Bovine coronavirus isolate KCD3 hemagglutinin-esterase (HE) gene, complete cds
DQ389646	Bovine coronavirus isolate KCD5 hemagglutinin-esterase (HE) gene, complete cds
DQ389647	Bovine coronavirus isolate KCD6 hemagglutinin-esterase (HE) gene, complete cds
DQ389648	Bovine coronavirus isolate KCD7 hemagglutinin-esterase (HE) gene, complete cds
DQ389649	Bovine coronavirus isolate KCD8 hemagglutinin-esterase (HE) gene, complete cds
DQ389650	Bovine coronavirus isolate KCD9 hemagglutinin-esterase (HE) gene, complete cds
DQ389651	Bovine coronavirus isolate KCD10 hemagglutinin-esterase (HE) gene, complete cds
DQ682406	Canine respiratory coronavirus isolate 4182 32 kDa nonstructural protein (NS2), hemagglutinin-esterase protein (HE), spike protein (S), 8.8 kDa putative protein, 12.8 kDa nonstructural protein, envelope protein (E), membrane protein (M), nucleocapsid protein (N), and I protein (I) genes, complete cds
DQ811784__FJ938063	multiple isolates
DQ915164	Bovine coronavirus isolate Alpaca, complete genome
DQ994167	Bovine coronavirus isolate KWD16 hemagglutinin-esterase (HE) gene, complete cds
DQ994168	Bovine coronavirus isolate KWD17 hemagglutinin-esterase (HE) gene, complete cds
EF424615	Bovine coronavirus E-AH65, complete genome
EF424616	Bovine coronavirus E-AH65-TC, complete genome
EF424617__EF424618	multiple isolates
EF424619	Bovine coronavirus E-AH187, complete genome
EF424620__FJ938064__FJ938065	multiple isolates
EF424621__EF424622__EF424623__EF424624	multiple isolates
EF445634	Bovine coronavirus strain 339/06 hemagglutinin-esterase (HE) and spike protein (S) genes, complete cds
EU019216	Bovine coronavirus Bubalus/Italy/179/07-11 nonstructural protein 1b (ORF1b) gene, partial cds; and 32 kDa nonstructural protein, hemagglutinin-esterase (HE), spike protein (S), 4.9 kDa nonstructural protein, 4.8 kDa nonstructural protein, 12.7 kDa nonstructural protein, envelope protein (E), membrane protein (M), nucleocapsid protein (N), and I protein (I) genes, complete cds
EU401975	Bovine coronavirus isolate 0501 hemagglutinin-esterase (HE) gene, complete cds
EU401979	Bovine coronavirus strain BC94 hemagglutinin-esterase (HE) gene, complete cds
EU999954	Canine respiratory coronavirus strain 240/05 32 kDa protein, hemagglutinin-esterase, spike protein, 4.9 kDa protein, 2.7 kDa protein, 12.8 kDa protein, E protein, membrane protein, nucleocapsid protein, and internal N-gene protein genes, complete cds
FJ009232	Porcine hemagglutinating encephalomyelitis virus strain HEV-JT06 hemagglutinin-esterase protein gene, complete cds
FJ415324__L07747	Human enteric coronavirus 4408
FJ425184__FJ425185__FJ425186__FJ425189__FJ425190	multiple isolates
FJ425187	White-tailed deer coronavirus US/OH-WD470/1994, complete genome
FJ425188	Sambar deer coronavirus US/OH-WD388-TC/1994, complete genome
FJ938066	Bovine respiratory coronavirus bovine/US/OH-440-TC/1996, complete genome
FJ938067	Human enteric coronavirus strain 4408, complete genome
GQ918141	Canine respiratory coronavirus strain K9 32 kDa protein, hemagglutinin-esterase, spike protein, 4.9 kDa protein, 2.7 kDa protein, 12.8 kDa protein, E protein, membrane protein, nucleocapsid protein, and internal N-gene protein genes, complete cds
GQ918142__JX860640	multiple isolates
GQ918143	Canine respiratory coronavirus strain K39 32 kDa protein, hemagglutinin-esterase, spike protein, 4.9 kDa protein, 2.7 kDa protein, 12.8 kDa protein, E protein, membrane protein, nucleocapsid protein, and internal N-gene protein genes, complete cds
HM573321	Bovine coronavirus strain Wisent 10/01 hemagglutinin-esterase protein precursor (HE) gene, complete cds
JN129834__KF572664__KF923899__KF923900	multiple isolates
JN129835	Human coronavirus OC43 strain HK04-02, complete genome
JN874560	Rabbit coronavirus HKU14 strain HKU14-3, complete genome
JN874561	Rabbit coronavirus HKU14 strain HKU14-8, complete genome
JN874562	Rabbit coronavirus HKU14 strain HKU14-10, complete genome
KF530060	Human coronavirus OC43 strain OC43/human/USA/851-15/1985, complete genome
KF530061__KF530065__KF530066__KF530073	multiple isolates
KF530063	Human coronavirus OC43 strain OC43/human/USA/9612-48/1996, complete genome
KF530064__KF530078	multiple isolates
KF530067	Human coronavirus OC43 strain OC43/human/USA/912-10/1991, complete genome
KF530068__KF530070	multiple isolates
KF530069	Human coronavirus OC43 strain OC43/human/USA/982-4/1998, complete genome
KF530071__KF530091	multiple isolates
KF530072__KF530080	multiple isolates
KF530074__KF530097	multiple isolates
KF530075	Human coronavirus OC43 strain OC43/human/USA/953-23/1995, complete genome
KF530076	Human coronavirus OC43 strain OC43/human/USA/911-11/1991, complete genome
KF530077	Human coronavirus OC43 strain OC43/human/USA/873-16/1987, complete genome
KF530079	Human coronavirus OC43 strain OC43/human/USA/913-29/1991, complete genome
KF530081	Human coronavirus OC43 strain OC43/human/USA/991-5/1999, complete genome
KF530082__KF530089__KF530094	multiple isolates
KF530083	Human coronavirus OC43 strain OC43/human/USA/873-19/1987, complete genome
KF530084	Human coronavirus OC43 strain OC43/human/USA/951-18/1995, complete genome
KF530085	Human coronavirus OC43 strain OC43/human/USA/871-25/1987, complete genome
KF530086	Human coronavirus OC43 strain OC43/human/USA/872-5/1987, complete genome
KF530087	Human coronavirus OC43 strain OC43/human/USA/873-6/1987, complete genome
KF530088	Human coronavirus OC43 strain OC43/human/USA/901-54/1990, complete genome
KF530090	Human coronavirus OC43 strain OC43/human/USA/931-85/1993, complete genome
KF530092__KY014281	multiple isolates
KF530093	Human coronavirus OC43 strain OC43/human/USA/832-27/1983, partial genome
KF530095	Human coronavirus OC43 strain OC43/human/USA/912-6/1991, complete genome
KF530096	Human coronavirus OC43 strain OC43/human/USA/911-38/1991, complete genome
KF530098	Human coronavirus OC43 strain OC43/human/USA/965-6/1996, complete genome
KF530099	Human coronavirus OC43 strain OC43/human/USA/971-5/1997, complete genome
KF572627	Human coronavirus OC43 strain 079A_07 hemagglutinin-esterase protein (HE) gene, complete cds
KF572628__KF923918	multiple isolates
KF572629__KF923895	multiple isolates
KF572630	Human coronavirus OC43 strain 1029A_08 hemagglutinin-esterase protein (HE) gene, complete cds
KF572632	Human coronavirus OC43 strain 10352_10 hemagglutinin-esterase protein (HE) gene, complete cds
KF572633	Human coronavirus OC43 strain 10574_10 hemagglutinin-esterase protein (HE) gene, complete cds
KF572638	Human coronavirus OC43 strain 12642_12 hemagglutinin-esterase protein (HE) gene, complete cds
KF572639__KF923904__KX538964__KX538966__KX538972	multiple isolates
KF572640__KF923902	multiple isolates
KF572641__KF923897__KF923903__KX538965__KX538969__KX538973__KX538977	multiple isolates
KF572643	Human coronavirus OC43 strain 12700_12 hemagglutinin-esterase protein (HE) gene, complete cds
KF572644	Human coronavirus OC43 strain 12741_12 hemagglutinin-esterase protein (HE) gene, complete cds
KF572645	Human coronavirus OC43 strain 12747_12 hemagglutinin-esterase protein (HE) gene, complete cds
KF572649	Human coronavirus OC43 strain 1489A_09 hemagglutinin-esterase protein (HE) gene, complete cds
KF572650	Human coronavirus OC43 strain 1537A_09 hemagglutinin-esterase protein (HE) gene, complete cds
KF572652	Human coronavirus OC43 strain 1593A_09 hemagglutinin-esterase protein (HE) gene, complete cds
KF572653	Human coronavirus OC43 strain 1702_06 hemagglutinin-esterase protein (HE) gene, complete cds
KF572654__KP198611	multiple isolates
KF572655__KF923886	multiple isolates
KF572656	Human coronavirus OC43 strain 1919A_10 hemagglutinin-esterase protein (HE) gene, complete cds
KF572657__KF923889	multiple isolates
KF572658__KF923887	multiple isolates
KF572659__KP198610	multiple isolates
KF572661__KF923888	multiple isolates
KF572662	Human coronavirus OC43 strain 2151A_10 hemagglutinin-esterase protein (HE) gene, complete cds
KF572663	Human coronavirus OC43 strain 2171A_10 hemagglutinin-esterase protein (HE) gene, complete cds
KF572665__KF923896	multiple isolates
KF572667	Human coronavirus OC43 strain 3089A_12 hemagglutinin-esterase protein (HE) gene, complete cds
KF572668__KF923898	multiple isolates
KF572669	Human coronavirus OC43 strain 3194A_12 hemagglutinin-esterase protein (HE) gene, complete cds
KF572673__KF923890	multiple isolates
KF572676__KF923891	multiple isolates
KF572684__KF923901	multiple isolates
KF572695	Human coronavirus OC43 strain 5625_07 hemagglutinin-esterase protein (HE) gene, complete cds
KF572696	Human coronavirus OC43 strain 5656_07 hemagglutinin-esterase protein (HE) gene, complete cds
KF572700	Human coronavirus OC43 strain 8164_09 hemagglutinin-esterase protein (HE) gene, complete cds
KF572702__KF923923	multiple isolates
KF572703	Human coronavirus OC43 strain 8942_09 hemagglutinin-esterase protein (HE) gene, complete cds
KF572705	Human coronavirus OC43 strain 9138_09 hemagglutinin-esterase protein (HE) gene, complete cds
KF572707__KF923924	multiple isolates
KF906249	Dromedary camel coronavirus HKU23 strain HKU23-265F, complete genome
KF906250	Dromedary camel coronavirus HKU23 strain HKU23-362F, complete genome
KF923893	Human coronavirus OC43 isolate 2151A/2010, complete genome
KF923894	Human coronavirus OC43 isolate 5352/2007, complete genome
KF923905	Human coronavirus OC43 isolate 229/2005, complete genome
KF923906	Human coronavirus OC43 isolate 3194A/2012, complete genome
KF923922	Human coronavirus OC43 isolate 8164/2009, complete genome
KF923925	Human coronavirus OC43 isolate 10574/2010, complete genome
KJ958218	Human coronavirus OC43 strain LY341, complete genome
KJ958219	Human coronavirus OC43 strain LY342, complete genome
KM985632	Bovine coronavirus strain HLJ-14/CHN hemagglutinin protein (HE) gene, complete cds
KT368891	Camel coronavirus HKU23 isolate camel/Riyadh/Ry123/2015, complete genome
KU127229__MF083115	multiple isolates
KU131570	Human coronavirus OC43 strain HCoV-OC43/UK/London/2011, complete genome
KU558922	Betacoronavirus 1 isolate Buffalo coronavirus B1-24F, complete genome
KU558923	Betacoronavirus 1 isolate Buffalo coronavirus B1-28F, complete genome
KU886219	Bovine coronavirus strain BCV-AKS-01, complete genome
KX344031	Human coronavirus OC43 isolate LRTI_238, complete genome
KX432213	Canine respiratory coronavirus strain BJ232, complete genome
KX538967	Human coronavirus OC43 isolate MY-U413/12, complete genome
KX538968	Human coronavirus OC43 isolate MY-U464/12, complete genome
KX538970__MG197710__KX538978__MG197713__KX538979__MG197715__MG197716__MG197722	multiple isolates
KX538971__KX538974	multiple isolates
KX538975	Human coronavirus OC43 isolate MY-U1024/12, complete genome
KX538976	Human coronavirus OC43 isolate MY-U1057/12, complete genome
KX982264	Bovine coronavirus isolate BCoV_2014_13, complete genome
KY014282	Human coronavirus OC43 isolate 2007-09, complete genome
KY369905__KY369906__KY684759__KY967359__KY983583__KY983585__MG197723__MH121121__MW532113__MW532116	multiple isolates
KY369907__MF374985	multiple isolates
KY419103	Porcine hemagglutinating encephalomyelitis virus strain PHEV-CoV/swine/USA/15TOSU25049/2015, complete genome
KY419104__KY419112	multiple isolates
KY419105	Porcine hemagglutinating encephalomyelitis virus strain PHEV-CoV/swine/USA/15TOSU0582/2015, complete genome
KY419106__KY419107__KY419109__KY419113	multiple isolates
KY419110	Porcine hemagglutinating encephalomyelitis virus strain PHEV-CoV/swine/USA/15TOSU1582/2015, complete genome
KY554974__KY554975__KY674920	multiple isolates
KY674917__KY554972__KY674918__KY554973	multiple isolates
KY967356	Human coronavirus OC43 strain HCoV_OC43/Seattle/USA/SC2924/2015, complete genome
KY967358	Human coronavirus OC43 strain HCoV_OC43/Seattle/USA/SC2770/2015, complete genome
KY967360	Human coronavirus OC43 strain HCoV_OC43/Seattle/USA/SC2476/2015, complete genome
KY967361	Human coronavirus OC43 strain HCoV_OC43/Seattle/USA/SC2345/2015, complete genome
KY983588	Human coronavirus OC43 strain HCoV_OC43/Seattle/USA/SC3118/2015, complete genome
KY994645	Porcine hemagglutinating encephalomyelitis virus strain JL/2008, complete genome
L38963	Bovine coronavirus hemagglutinin gene, complete cds
LC315646	Human coronavirus OC43 Tokyo/SGH-36/2014 RNA, complete genome
LC315647	Human coronavirus OC43 Tokyo/SGH-61/2014 RNA, complete genome
LC315648	Human coronavirus OC43 Tokyo/SGH-06/2015 RNA, complete genome
LC315649	Human coronavirus OC43 Tokyo/SGH-65/2016 RNA, complete genome
LC494126	Bovine coronavirus GIF-1 RNA, complete genome
LC494127__LC494157	multiple isolates
LC494128__LC494158	multiple isolates
LC494129__LC494164__LC494168	multiple isolates
LC494130	Bovine coronavirus IWT-2 RNA, complete genome
LC494131	Bovine coronavirus IWT-3 RNA, complete genome
LC494132	Bovine coronavirus IWT-4 RNA, complete genome
LC494133	Bovine coronavirus IWT-5 RNA, complete genome
LC494134	Bovine coronavirus IWT-6 RNA, complete genome
LC494135__LC494154__LC494136__LC494155	multiple isolates
LC494137__LC494159__LC494180__LC494181__LC494182	multiple isolates
LC494138	Bovine coronavirus IWT-12 RNA, complete genome
LC494139	Bovine coronavirus IWT-13 RNA, complete genome
LC494140	Bovine coronavirus IWT-14 RNA, complete genome
LC494141__LC494145	multiple isolates
LC494142	Bovine coronavirus IWT-18 RNA, complete genome
LC494143	Bovine coronavirus IWT-19 RNA, complete genome
LC494144	Bovine coronavirus IWT-20 RNA, complete genome
LC494147__LC494149__LC494150__LC494151__LC494152	multiple isolates
LC494148	Bovine coronavirus IWT-22 RNA, complete genome
LC494153	Bovine coronavirus IWT-27 RNA, complete genome
LC494156	Bovine coronavirus SHG-3 RNA, complete genome
LC494160	Bovine coronavirus TCG-4 RNA, complete genome
LC494161	Bovine coronavirus TCG-5 RNA, complete genome
LC494162	Bovine coronavirus TCG-3 RNA, complete genome
LC494163	Bovine coronavirus TCG-2 RNA, complete genome
LC494165	Bovine coronavirus TCG-10 RNA, complete genome
LC494166__LC494169	multiple isolates
LC494167	Bovine coronavirus TCG-12 RNA, complete genome
LC494170__LC494171	multiple isolates
LC494172	Bovine coronavirus TCG-6 RNA, complete genome
LC494173	Bovine coronavirus TCG-7 RNA, complete genome
LC494174	Bovine coronavirus TCG-8 RNA, complete genome
LC494175__LC494176	multiple isolates
LC494177	Bovine coronavirus TCG-9 RNA, complete genome
LC494178	Bovine coronavirus TCG-19 RNA, complete genome
LC494179	Bovine coronavirus TCG-20 RNA, complete genome
LC494183	Bovine coronavirus TCG-24 RNA, complete genome
LC494184__LC494186__LC494187__LC494192	multiple isolates
LC494185	Bovine coronavirus TCG-26 RNA, complete genome
LC494188	Bovine coronavirus TCG-29 RNA, complete genome
LC494189	Bovine coronavirus TCG-30 RNA, complete genome
LC494190	Bovine coronavirus TCG-31 RNA, complete genome
LC494191	Bovine coronavirus TCG-32 RNA, complete genome
LC642814	Bovine coronavirus BoCoV GF2020 RNA, complete genome
LC654450	Human coronavirus OC43 Fukushima_O120_2017 RNA, complete genome
LC654451__LC687400	multiple isolates
LC654452__OK318917__OK318918__OK318945__OK318947__OK500300__OK500302	multiple isolates
LC654453__MG197714	multiple isolates
LC654454	Human coronavirus OC43 Fukushima_H148_2018 RNA, complete genome
LC654456	Human coronavirus OC43 Tokyo_SGH-71_2016 RNA, complete genome
LC687398	Human coronavirus OC43 Fukushima_H763_2019 RNA, complete genome
LC687399	Human coronavirus OC43 Fukushima_H773_2019 RNA, complete genome
LC720427	Human coronavirus OC43 HCoVOC43_Fukushima_OR7_2020 RNA, nearly complete genome
LC720429	Human coronavirus OC43 HCoVOC43_Fukushima_O989_2019 RNA, nearly complete genome
LR721663__LR721766	multiple isolates
LR721664__LR721771	multiple isolates
LR721756	XXX
LR721767	XXX
M76373	Human coronavirus OC43 hemagglutinin-esterase (HE) gene, complete cds
M80842	Bovine coronavirus hemagglutinin mRNA, partial cds
M84486__AF058942	multiple isolates
MF314143	Human coronavirus OC43 isolate HCoV-OC43/USA/ACRI_0052/2016, complete genome
MF374983	Human coronavirus OC43 isolate HCoV-OC43/USA/TCNP_0070/2016, complete genome
MF374984	Human coronavirus OC43 isolate HCoV-OC43/USA/TCNP_00204/2017, complete genome
MF593476	Camel coronavirus HKU23 polyprotein ORF1ab (orf1ab), polyprotein ORF1a (orf1ab), NS2 protein (NS2), hemagglutinin-esterase protein (HE), spike protein (S), NS5 protein (NS5), envelope protein (E), membrane protein (M), nucleocapsid protein (N), and internal protein (N2) genes, complete cds
MG197709	Human coronavirus OC43 strain BJ-112, complete genome
MG197711	Human coronavirus OC43 strain BJ-164, complete genome
MG197712	Human coronavirus OC43 strain BJ-165, complete genome
MG197717	Human coronavirus OC43 strain WZ-522, complete genome
MG197718__MG197721	multiple isolates
MG197719	Human coronavirus OC43 strain YC-67, complete genome
MG197720	Human coronavirus OC43 strain YC-68, complete genome
MG518518	Water deer coronavirus isolate W17-18, complete genome
MG757138	Bovine coronavirus isolate ICSA21-LBA, complete genome
MG757139__MG757141	multiple isolates
MG757140__MG757142	multiple isolates
MG977444__MG977445__MG977446__MG977447__MG977448__MG977449__MG977452	multiple isolates
MG977451	Human coronavirus OC43 isolate TNP 12636, complete genome
MH043952	Bovine coronavirus isolate 4-17-03, complete genome
MH043953	Bovine coronavirus isolate 4-17-25, complete genome
MH043954__OP037381__OP037382__OP037383__OP037424	multiple isolates
MH043955	Bovine coronavirus isolate 7-16-23, complete genome
MH203059	Bovine coronavirus strain ND65 hemagglutinin-esterase (HE) gene, complete cds
MH203060	Bovine coronavirus strain PL83 hemagglutinin-esterase (HE) gene, complete cds
MH203061	Bovine coronavirus strain PL84 hemagglutinin-esterase (HE) gene, complete cds
MH203062	Bovine coronavirus strain DT97 hemagglutinin-esterase (HE) gene, complete cds
MH203063	Bovine coronavirus strain BL104 hemagglutinin-esterase (HE) gene, complete cds
MH249786	Canine respiratory coronavirus isolate NZ.046/16, partial genome
MH475914	Bovine coronavirus isolate QHGC1 hemagglutinin gene, partial cds
MH685718	Betacoronavirus 1 isolate E0-034 ORF1ab gene, complete cds; ORF1ab gene, partial cds; and NS2a, HE, S, NS5a, and N genes, complete cds
MH810163	Yak coronavirus strain YAK/HY24/CH/2017, complete genome
MH828490	Human coronavirus OC43 strain vzcorona-b1 replicase polyprotein 1ab gene, complete cds
MK045992	Bovine coronavirus isolate MC199 hemagglutinin-esterase gene, complete cds
MK045994	Bovine coronavirus isolate NA226 hemagglutinin-esterase gene, complete cds
MK045995	Bovine coronavirus isolate HT293 hemagglutinin-esterase gene, complete cds
MK045996	Bovine coronavirus isolate HCM304 hemagglutinin-esterase gene, complete cds
MK045998	Bovine coronavirus isolate HCM306 hemagglutinin-esterase gene, complete cds
MK046000	Bovine coronavirus isolate HT315 hemagglutinin-esterase gene, complete cds
MK046001	Bovine coronavirus isolate HT316 hemagglutinin-esterase gene, complete cds
MK095135	Bovine coronavirus strain BCOV-China/SWUN/SC1/2017 hemagglutinin-esterase gene, complete cds
MK095138	Bovine coronavirus strain BCOV-China/SWUN/SX1/2018 hemagglutinin-esterase gene, complete cds
MK095140	Bovine coronavirus strain BCOV-China/SWUN/LN1/2018 hemagglutinin-esterase gene, complete cds
MK095141	Bovine coronavirus strain BCOV-China/SWUN/LN2/2018 hemagglutinin-esterase gene, complete cds
MK095142	Bovine coronavirus strain BCOV-China/SWUN/LN3/2018 hemagglutinin-esterase gene, complete cds
MK095144	Bovine coronavirus strain BCOV-China/SWUN/LN5/2018 hemagglutinin-esterase gene, complete cds
MK095145	Bovine coronavirus strain BCOV-China/SWUN/HN1/2018 hemagglutinin-esterase gene, complete cds
MK095147	Bovine coronavirus strain BCOV-China/SWUN/HN3/2018 hemagglutinin-esterase gene, complete cds
MK303619	Human coronavirus OC43 isolate MDS6, complete genome
MK303620	Human coronavirus OC43 isolate MDS2, complete genome
MK303621	Human coronavirus OC43 isolate MDS4, complete genome
MK303622__OL770287__OL770288	multiple isolates
MK303623	Human coronavirus OC43 isolate MDS12, complete genome
MK303624	Human coronavirus OC43 isolate MDS14, complete genome
MK303625	Human coronavirus OC43 isolate MDS16, complete genome
MK327281	Human coronavirus OC43 isolate MDS15, partial genome
MK688459	Bovine coronavirus isolate QHHZ1 hemagglutinin gene, partial cds
MK903507	Bovine coronavirus isolate BCoV/CH/HB-BD/2019 hemagglutinin-esterase (HE) gene, complete cds
MN026164	Human coronavirus OC43 isolate OC43_KLF_01_2018, complete genome
MN026165	Human coronavirus OC43 isolate OC43_KLF_02_2017, partial genome
MN306036	Human coronavirus OC43 strain HCoV_OC43/Seattle/USA/SC0682/2019, complete genome
MN306041__MW532117	multiple isolates
MN306042__MT118673__MT118678__MW532118__MW587042__MW938760	multiple isolates
MN306043	Human coronavirus OC43 strain HCoV_OC43/Seattle/USA/SC0841/2019, complete genome
MN306053	Human coronavirus OC43 strain HCoV_OC43/Seattle/USA/SC9430/2018, complete genome
MN310476	Human coronavirus OC43 strain HCoV_OC43/Seattle/USA/SC9428/2018, complete genome
MN310478	Human coronavirus OC43 strain HCoV_OC43/Seattle/USA/SC0776/2019, complete genome
MN514962	Dromedary camel coronavirus HKU23 isolate DcCoV-HKU23/camel/Ethiopia/CAC1019/2015, complete genome
MN514963	Dromedary camel coronavirus HKU23 isolate DcCoV-HKU23/camel/Morocco/CAC2586/2016, complete genome
MN514964__MN514965	multiple isolates
MN514966	Dromedary camel coronavirus HKU23 isolate DcCoV-HKU23/camel/Nigeria/NV1097/2015, complete genome
MN514967	Dromedary camel coronavirus HKU23 isolate DcCoV-HKU23/camel/Nigeria/NV1385/2016, complete genome
MN982182__MN982184__MN982185	multiple isolates
MN982183	Bovine coronavirus isolate BCOV-China/SWUN/A3/2018 hemagglutinin-esterase gene, complete cds
MN982186__MN982190__MN982199	multiple isolates
MN982187__MN982188	multiple isolates
MN982189__MN982198	multiple isolates
MN982191	Bovine coronavirus isolate BCOV-China/SWUN/B2/2018 hemagglutinin-esterase gene, complete cds
MN982192	Bovine coronavirus isolate BCOV-China/SWUN/B3/2018 hemagglutinin-esterase gene, complete cds
MN982193	Bovine coronavirus isolate BCOV-China/SWUN/B4/2018 hemagglutinin-esterase gene, complete cds
MN982194__MN982196__MN982197	multiple isolates
MN982195	Bovine coronavirus isolate BCOV-China/SWUN/B6/2018 hemagglutinin-esterase gene, complete cds
MT118667	Human coronavirus OC43 strain 2017_1822, partial genome
MT118668	Human coronavirus OC43 strain 2018_0004, partial genome
MT118671__MT118672	multiple isolates
MT118683	Human coronavirus OC43 strain 2019_0522, partial genome
MT118685	Human coronavirus OC43 strain 2019_0546, partial genome
MT118692	Human coronavirus OC43 strain 2019_1540, partial genome
MT543033	Bovine coronavirus strain BCV 31BC02Sk hemagglutinin-esterase gene, complete cds
MT543034	Bovine coronavirus strain BCV 22BC07SK hemagglutinin-esterase gene, complete cds
MW052042	Human coronavirus OC43 strain 2019_0536, partial genome
MW165134	Porcine hemagglutinating encephalomyelitis virus strain PHEV/67N/US/1970, complete genome
MW202339	Human coronavirus OC43 isolate OC43_S219, complete genome
MW532108	Human coronavirus OC43 strain OC43/China/07/2017, complete genome
MW532109	Human coronavirus OC43 strain OC43/China/12/2018, complete genome
MW532110__KF572631__KF923892__KF923907__KF923908__KF923909__KF923910__KF923911__KF923912__KF923913__KF923914__KF923915__KF923916__KF923917__KF923919__KF923920__KF923921	multiple isolates
MW532111	Human coronavirus OC43 strain OC43/China/01/2009, complete genome
MW532112	Human coronavirus OC43 strain OC43/China/03/2010, complete genome
MW532114	Human coronavirus OC43 strain OC43/China/08/2017, complete genome
MW532115	Human coronavirus OC43 strain OC43/China/05/2017, complete genome
MW532119	Human coronavirus OC43 strain OC43/China/10/2017, complete genome
MW559057	Human coronavirus OC43 isolate Guangzhou 201301, complete genome
MW587040	Human coronavirus OC43 isolate S0128YHP ORF1ab polyprotein (ORF1ab), ORF1a polyprotein (ORF1a), ns2 (ns2), hemagglutinin-esterase (HE), surface glycoprotein (S), ns12.9 (ns12.9), envelope protein (E), membrane protein (M), nucleocapsid protein (N), and I protein (N) genes, complete cds
MW711287__MW711312	multiple isolates
MW711305	Bovine coronavirus strain SWUN/HN-2-B12/2019 hemagglutinin-esterase gene, complete cds
MW711306	Bovine coronavirus strain SWUN/HN-KF3/2019 hemagglutinin-esterase gene, complete cds
MW711307	Bovine coronavirus strain SWUN/NX-YC10/2019 hemagglutinin-esterase gene, complete cds
MW711308	Bovine coronavirus strain SWUN/NX-YCP7/2019 hemagglutinin-esterase gene, complete cds
MW711309	Bovine coronavirus strain SWUN/NX-YCP9/2019 hemagglutinin-esterase gene, complete cds
MW711310	Bovine coronavirus strain SWUN/XC-7/2020 hemagglutinin-esterase gene, complete cds
MW711311	Bovine coronavirus strain SWUN/NMG-D7/2020 hemagglutinin-esterase gene, complete cds
MW711313	Bovine coronavirus strain SWUN/NMG-4/2020 hemagglutinin-esterase gene, complete cds
MW711314	Bovine coronavirus strain SWUN/NMG-15/2020 hemagglutinin-esterase gene, complete cds
MW711315	Bovine coronavirus strain SWUN/NMG-17/2020 hemagglutinin-esterase gene, complete cds
MW711316	Bovine coronavirus strain SWUN/NMG-7/2020 hemagglutinin-esterase gene, complete cds
MW711317	Bovine coronavirus strain SWUN/NMG-8/2020 hemagglutinin-esterase gene, complete cds
MW711318	Bovine coronavirus strain SWUN/NMG-9/2020 hemagglutinin-esterase gene, complete cds
MW711319	Bovine coronavirus strain SWUN/NMG-10/2020 hemagglutinin-esterase gene, complete cds
MW711320	Bovine coronavirus strain SWUN/NMG-13/2020 hemagglutinin-esterase gene, complete cds
MZ100070	Tapir coronavirus 1044512-1, complete genome
MZ450972	Human coronavirus OC43 strain OC43/Seattle/USA/20959/2021, complete genome
MZ825077	Bovine coronavirus isolate KCD GJ1 2019 hemagglutinin-esterase protein gene, partial cds
MZ825078	Bovine coronavirus isolate KCD GJ2 2019 hemagglutinin-esterase protein gene, complete cds
MZ825079	Bovine coronavirus isolate KCD GJ3 2019 hemagglutinin-esterase protein gene, partial cds
MZ825080	Bovine coronavirus isolate KCD GJ4 2019 hemagglutinin-esterase protein gene, partial cds
MZ825081	Bovine coronavirus isolate KCD GJ1 2020 hemagglutinin-esterase protein gene, partial cds
MZ825082	Bovine coronavirus isolate KCD GJ2 2020 hemagglutinin-esterase protein gene, complete cds
MZ825083	Bovine coronavirus isolate KCD BA 2020 hemagglutinin-esterase protein gene, complete cds
MZ825084	Bovine coronavirus isolate KCD GC 2020 hemagglutinin-esterase protein gene, partial cds
NC_003045__AF391541	multiple isolates
NC_017083	Rabbit coronavirus HKU14, complete genome
OK318939	Human coronavirus OC43 strain OC43/China/19/2019, complete genome
OK318940__OK318941__OK318942__OK318943__OK318944	multiple isolates
OK318946__OK500297	multiple isolates
OK391225	Human coronavirus OC43 strain OC43/China/32/2019, complete genome
OK391226	Human coronavirus OC43 strain OC43/China/36/2019, complete genome
OK391227	Human coronavirus OC43 strain OC43/China/43/2019, complete genome
OK391229	Human coronavirus OC43 strain OC43/China/44/2019 hemagglutinin-esterase protein (HE), NS5a protein (NS5a), nucleocapsid protein (N), and N2 protein (N2) genes, complete cds
OK391238	Human coronavirus OC43 strain OC43/China/41/2019, partial genome
OK500298	Human coronavirus OC43 strain OC43/China/54/2019, complete genome
OK500299	Human coronavirus OC43 strain OC43/China/55/2019, complete genome
OK500301	Human coronavirus OC43 strain OC43/China/57/2019, complete genome
OK500303	Human coronavirus OC43 strain OC43/China/67/2021, complete genome
OK500304__OK500305	multiple isolates
OK662397__ON376724__ON376725	multiple isolates
OL542832	Porcine hemagglutinating encephalomyelitis virus isolate GNU-2113, complete genome
OL770289	Human coronavirus OC43 isolate HCoV-OC43/15-318/WA/AU/2019, partial genome
OL840239	Bovine coronavirus isolate KCD GJ2 2021 hemagglutinin-esterase protein gene, partial cds
OL840240	Bovine coronavirus isolate KCD GJ4 2021 hemagglutinin-esterase protein gene, complete cds
OL840241	Bovine coronavirus isolate KCD SJ2 2021 hemagglutinin-esterase protein gene, complete cds
OL840242	Bovine coronavirus isolate KCD GJ5 2021 hemagglutinin-esterase protein gene, partial cds
OL840243	Bovine coronavirus isolate KCD CW11 2021 hemagglutinin-esterase protein gene, partial cds
OL840244	Bovine coronavirus isolate KCD CW31 2021 hemagglutinin-esterase protein gene, complete cds
ON093194__ON142317	multiple isolates
ON133844	Canine respiratory coronavirus isolate USA 5, partial genome
ON133845	Canine respiratory coronavirus isolate USA 1, partial genome
ON133846__ON133847	multiple isolates
ON133848	Canine respiratory coronavirus isolate USA 4, partial genome
ON142315	Bovine coronavirus isolate BCoV1/2021/CHN, complete genome
ON142316	Bovine coronavirus isolate BCoV3/2021/CHN, complete genome
ON142319	Bovine coronavirus isolate BCoV6/2021/CHN, complete genome
ON142320	Bovine coronavirus isolate BCoV7/2021/CHN, complete genome
ON146444	Bovine coronavirus strain MARC/BRCV_2014, complete genome
ON792941__ON792942__ON792943__ON792944__ON792945__ON792948__ON792949__ON792950__ON792951__ON792952__ON792953__ON792958__ON792960__ON792962	multiple isolates
ON792946	Bovine coronavirus strain ABGEB0-66, complete genome
ON792947	Bovine coronavirus strain ABGEB0-70, complete genome
ON792954__ON792955__ON792959	multiple isolates
ON792956	Bovine coronavirus strain ABGEB0-122, complete genome
ON792957	Bovine coronavirus strain ABGEB0-128, complete genome
ON792961	Bovine coronavirus strain ABGEBB-115, complete genome
ON792963__ON792964	multiple isolates
OP020174	MAG: Betacoronavirus 1 isolate BCoV_NSW_L9, complete genome
OP020175	MAG: Betacoronavirus 1 isolate BCoV_NSW_L1, complete genome
OP020176__OP020177	multiple isolates
OP037365__OP037366	multiple isolates
OP037367__OP037368__OP037369__OP037370	multiple isolates
OP037371	Bovine coronavirus isolate MARC/2015/01/R, partial genome
OP037372	Bovine coronavirus isolate MARC/2015/02/R, partial genome
OP037373__OP037375	multiple isolates
OP037374__OP037379	multiple isolates
OP037376	Bovine coronavirus isolate MARC/2016/04/R, partial genome
OP037377	Bovine coronavirus isolate MARC/2016/05/R, partial genome
OP037378	Bovine coronavirus isolate MARC/2016/06/R, partial genome
OP037380	Bovine coronavirus isolate MARC/2017/01/R, partial genome
OP037384	Bovine coronavirus isolate MARC/2017/05/R, partial genome
OP037385	Bovine coronavirus isolate MARC/2017/06/R, partial genome
OP037386__OP037387	multiple isolates
OP037388	Bovine coronavirus isolate MARC/2018/05/E, partial genome
OP037389	Bovine coronavirus isolate MARC/2019/01/R, partial genome
OP037390	Bovine coronavirus isolate MARC/2019/02/R, partial genome
OP037391__OP037393	multiple isolates
OP037392	Bovine coronavirus isolate MARC/2020/02/R, partial genome
OP037394	Bovine coronavirus isolate MARC/2021/01/R, partial genome
OP037395	Bovine coronavirus isolate MARC/2021/02/R, partial genome
OP037396	Bovine coronavirus isolate MARC/2021/03/R, partial genome
OP037397	Bovine coronavirus isolate SDSU/2020/01/R, partial genome
OP037398	Bovine coronavirus isolate SDSU/2020/02/R, partial genome
OP037399	Bovine coronavirus isolate SDSU/2020/03/R, partial genome
OP037400	Bovine coronavirus isolate SDSU/2020/04/R, partial genome
OP037401	Bovine coronavirus isolate SDSU/2020/05/R, partial genome
OP037402	Bovine coronavirus isolate SDSU/2020/06/R, partial genome
OP037403	Bovine coronavirus isolate SDSU/2020/07/R, partial genome
OP037404	Bovine coronavirus isolate SDSU/2021/01/R, partial genome
OP037405__OP037410__OP037411	multiple isolates
OP037406	Bovine coronavirus isolate SDSU/2021/03/R, partial genome
OP037407	Bovine coronavirus isolate SDSU/2021/04/R, partial genome
OP037408	Bovine coronavirus isolate SDSU/2021/05/R, partial genome
OP037409	Bovine coronavirus isolate SDSU/2021/06/R, partial genome
OP037412	Bovine coronavirus isolate SDSU/2022/03/R, partial genome
OP037413	Bovine coronavirus isolate SDSU/2022/04/R, partial genome
OP037414	Bovine coronavirus isolate VDC/2017/01/E, partial genome
OP037415	Bovine coronavirus isolate VDC/2017/02/E&N, partial genome
OP037416	Bovine coronavirus isolate VDC/2018/01/R, partial genome
OP037417	Bovine coronavirus isolate VDC/2018/02/R, partial genome
OP037418	Bovine coronavirus isolate VDC/2018/03/R, partial genome
OP037419	Bovine coronavirus isolate VDC/2018/04/R, partial genome
OP037420	Bovine coronavirus isolate VDC/2018/05/R, partial genome
OP037421	Bovine coronavirus isolate VDC/2018/06/E, partial genome
OP037422__OP037428	multiple isolates
OP037423	Bovine coronavirus isolate VDC/2018/08/E, partial genome
OP037425__OP037426	multiple isolates
OP037427	Bovine coronavirus isolate VDC/2018/12/E, partial genome
OP037429__OP037434	multiple isolates
OP037430	Bovine coronavirus isolate VDC/2019/01/R, partial genome
OP037431	Bovine coronavirus isolate VDC/2019/02/E, partial genome
OP037432	Bovine coronavirus isolate VDC/2019/03/E, partial genome
OP037433	Bovine coronavirus isolate VDC/2019/04/E, partial genome
OP037435	Bovine coronavirus isolate VDC/2019/06/E, partial genome
OP037436	Bovine coronavirus isolate VDC/2022/01/E, partial genome
OP037437	Bovine coronavirus isolate VDC/2022/02/E, partial genome
OP037438__OP037441	multiple isolates
OP037439	Bovine coronavirus isolate VDC/2022/04/E, partial genome
OP037440	Bovine coronavirus isolate VDC/2022/05/E, partial genome
OP037442	Bovine coronavirus isolate VDC/2022/07/E, partial genome
OP186334	Bovine coronavirus isolate KBR-1 HE gene, complete cds
OP186335__OP186332	multiple isolates
OP186336	Bovine coronavirus isolate KHS HE gene, complete cds
OP186337	Bovine coronavirus isolate KJS-1 HE gene, complete cds
OP186338	Bovine coronavirus isolate KBR-12 HE gene, complete cds
OP186339__OP186329	multiple isolates
OP186340	Bovine coronavirus isolate KNS-11 HE gene, complete cds
OP186341__OP186330__OP186342__OP186331__OP186343__OP186333__OP186344	multiple isolates
OP296992	Bovine coronavirus isolate p95, complete genome
S50936__U00735	multiple isolates

## Sheet: Table_S4
Table S4. Sequence IDs for 256 unique bovine coronavirus HE gene sequences from NCBI (GenBank Accession numbers). If a unique HE gene sequence was shared by more than one coronavirus isolate, the sequence was designated with a sequence identifier comprised of a concatenation of GenBank Accession numbers separated by double underscores.
Sequence ID (GenBank Accession No.)	Description
AB354579__EU401977	multiple isolates
AF058943	Bovine coronavirus strain LSU-94LSS-051-2 32 kDa putative non-structural protein, hemagglutinin esterase (HE), spike glycoprotein (S), truncated 4.9 kDa putative non-structural protein, 4.8 kDa putative non-structural protein, 12.7 kDa putative non-structural
AF058944	Bovine coronavirus strain OK-0514-3 32 kDa putative non-structural protein, hemagglutinin esterase (HE), spike glycoprotein (S), 4.9 kDa putative non-structural protein, 4.8 kDa putative non-structural protein, 12.7 kDa putative non-structural protein, structural protein E (E), structural protein M (M), structural protein N (N), and I protein (I) genes, complete cds
AF230523	Bovine coronavirus isolate Quebec BCQ.2508 hemagglutinin-esterase (HE) gene, complete cds
AF230524	Bovine coronavirus isolate Quebec BCQ.2442 hemagglutinin-esterase (HE) gene, complete cds
AF230525	Bovine coronavirus isolate Quebec BCQ.2439 hemagglutinin-esterase (HE) gene, complete cds
AF230526	Bovine coronavirus isolate Quebec BCQ.376 hemagglutinin-esterase (HE) gene, complete cds
AF230527	Bovine coronavirus isolate Quebec BCQ.701 hemagglutinin-esterase (HE) gene, complete cds
AF230528	Bovine coronavirus isolate Quebec BCQ.3708 hemagglutinin-esterase (HE) gene, complete cds
AF339836	Bovine coronavirus isolate Quebec BCQ.3994 hemagglutinin-esterase (HE) gene, complete cds; and spike protein S1 subunit (S1) gene, partial cds
AF391541__NC_003045	multiple isolates
AF391542	Bovine coronavirus isolate BCoV-LUN, complete genome
AH010061	Bovine coronavirus isolate Quebec BCQ.7373 hemagglutinin-esterase (HE) gene, complete cds; spike protein S1 subunit (S1) gene, partial cds; and 4.9 kDa putative non-structural protein, 4.8 kDa putative non-structural protein, 12.7 kDa putative non-structural protein, and E small membrane protein genes, complete cds
AH010062	Bovine coronavirus isolate Quebec BCQ.1523 hemagglutinin-esterase (HE) gene, complete cds; spike protein S1 subunit (S1) gene, partial cds; and 4.9 kDa putative non-structural protein, 4.8 kDa putative non-structural protein, 12.7 kDa putative non-structural protein, and E small membrane protein genes, complete cds
AH010063	Bovine coronavirus isolate Ontario BCO.44175 hemagglutinin-esterase (HE) gene, complete cds; spike protein S1 subunit (S1) gene, partial cds; and 4.9 kDa putative non-structural protein, 4.8 kDa putative non-structural protein, 12.7 kDa putative non-stuctural protein, and E small protein membrane protein genes, complete cds
AH010241	Bovine coronavirus isolate Ontario BCO.43277 hemagglutinin-esterase (HE) gene, complete cds; spike protein S1 subunit (S1) gene, partial cds; and 4.8 kDa putative non-structural protein, 12.7 kDa putative non-structural protein, and E small membrane protein genes, complete cds
AH010256	Bovine coronavirus isolate Winter dysentery bovine coronavirus Quebec BCQ.2590 haemagglutinin gene, complete cds; spike protein S1 subunit (S1) gene, partial cds; and 4.9 kDa putative non-structural protein, 4.8 kDa putative non-structural protein, 12.7 kDa putative non-structural protein, and E small membrane protein genes, complete cds
AH010363	Bovine coronavirus hemagglutinin (HE) gene, complete cds; spike protein S1 subunit (S1) gene, partial cds; and 4.9 kDa putative non-structural protein, 4.8 kDa putative non-structural protein, 12.7 kDa putative non-structural protein, and E small membrane protein genes, complete cds
AH014866__AH014870	multiple isolates
AH014867	Bovine coronavirus strain KWD2 hemagglutinin-esterase (HE), structural protein E (E), and structural protein M (M) genes, complete cds
AH014868	Bovine coronavirus strain KWD3 hemagglutinin-esterase (HE), structural protein E (E), and structural protein M (M) genes, complete cds
AH014869	Bovine coronavirus strain KWD4 hemagglutinin-esterase (HE), structural protein E (E), and structural protein M (M) genes, complete cds
AH014871	Bovine coronavirus strain KWD6 hemagglutinin-esterase (HE), structural protein E (E), and structural protein M (M) genes, complete cds
AH014872__DQ994162__AH014873__AH014874__AH014875	multiple isolates
DQ389642	Bovine coronavirus isolate KCD1 hemagglutinin-esterase (HE) gene, complete cds
DQ389643	Bovine coronavirus isolate KCD2 hemagglutinin-esterase (HE) gene, complete cds
DQ389644	Bovine coronavirus isolate KCD3 hemagglutinin-esterase (HE) gene, complete cds
DQ389646	Bovine coronavirus isolate KCD5 hemagglutinin-esterase (HE) gene, complete cds
DQ389647	Bovine coronavirus isolate KCD6 hemagglutinin-esterase (HE) gene, complete cds
DQ389648	Bovine coronavirus isolate KCD7 hemagglutinin-esterase (HE) gene, complete cds
DQ389649	Bovine coronavirus isolate KCD8 hemagglutinin-esterase (HE) gene, complete cds
DQ389650	Bovine coronavirus isolate KCD9 hemagglutinin-esterase (HE) gene, complete cds
DQ389651	Bovine coronavirus isolate KCD10 hemagglutinin-esterase (HE) gene, complete cds
DQ811784__FJ938063	multiple isolates
DQ915164	Bovine coronavirus isolate Alpaca, complete genome
DQ994167	Bovine coronavirus isolate KWD16 hemagglutinin-esterase (HE) gene, complete cds
DQ994168	Bovine coronavirus isolate KWD17 hemagglutinin-esterase (HE) gene, complete cds
EF424615	Bovine coronavirus E-AH65, complete genome
EF424616	Bovine coronavirus E-AH65-TC, complete genome
EF424617__EF424618	multiple isolates
EF424619	Bovine coronavirus E-AH187, complete genome
EF445634	Bovine coronavirus strain 339/06 hemagglutinin-esterase (HE) and spike protein (S) genes, complete cds
EU019216	Bovine coronavirus Bubalus/Italy/179/07-11 nonstructural protein 1b (ORF1b) gene, partial cds; and 32 kDa nonstructural protein, hemagglutinin-esterase (HE), spike protein (S), 4.9 kDa nonstructural protein, 4.8 kDa nonstructural protein, 12.7 kDa nonstructural protein, envelope protein (E), membrane protein (M), nucleocapsid protein (N), and I protein (I) genes, complete cds
EU401975	Bovine coronavirus isolate 0501 hemagglutinin-esterase (HE) gene, complete cds
EU401979	Bovine coronavirus strain BC94 hemagglutinin-esterase (HE) gene, complete cds
FJ938065__FJ938064__EF424620	multiple isolates
FJ938066	Bovine respiratory coronavirus bovine/US/OH-440-TC/1996, complete genome
HM573321	Bovine coronavirus strain Wisent 10/01 hemagglutinin-esterase protein precursor (HE) gene, complete cds
KM985632	Bovine coronavirus strain HLJ-14/CHN hemagglutinin protein (HE) gene, complete cds
KU886219	Bovine coronavirus strain BCV-AKS-01, complete genome
KX982264	Bovine coronavirus isolate BCoV_2014_13, complete genome
L38963	Bovine coronavirus hemagglutinin gene, complete cds
LC494126	Bovine coronavirus GIF-1 RNA, complete genome
LC494127__LC494157	multiple isolates
LC494128__LC494158	multiple isolates
LC494129__LC494164__LC494168	multiple isolates
LC494130	Bovine coronavirus IWT-2 RNA, complete genome
LC494131	Bovine coronavirus IWT-3 RNA, complete genome
LC494132	Bovine coronavirus IWT-4 RNA, complete genome
LC494133	Bovine coronavirus IWT-5 RNA, complete genome
LC494134	Bovine coronavirus IWT-6 RNA, complete genome
LC494135__LC494136__LC494154__LC494155	multiple isolates
LC494138	Bovine coronavirus IWT-12 RNA, complete genome
LC494139	Bovine coronavirus IWT-13 RNA, complete genome
LC494140	Bovine coronavirus IWT-14 RNA, complete genome
LC494141__LC494145	multiple isolates
LC494142	Bovine coronavirus IWT-18 RNA, complete genome
LC494143	Bovine coronavirus IWT-19 RNA, complete genome
LC494144	Bovine coronavirus IWT-20 RNA, complete genome
LC494147__LC494149__LC494150__LC494151__LC494152	multiple isolates
LC494148	Bovine coronavirus IWT-22 RNA, complete genome
LC494153	Bovine coronavirus IWT-27 RNA, complete genome
LC494156	Bovine coronavirus SHG-3 RNA, complete genome
LC494160	Bovine coronavirus TCG-4 RNA, complete genome
LC494161	Bovine coronavirus TCG-5 RNA, complete genome
LC494162	Bovine coronavirus TCG-3 RNA, complete genome
LC494163	Bovine coronavirus TCG-2 RNA, complete genome
LC494165	Bovine coronavirus TCG-10 RNA, complete genome
LC494166__LC494169	multiple isolates
LC494167	Bovine coronavirus TCG-12 RNA, complete genome
LC494170__LC494171	multiple isolates
LC494172	Bovine coronavirus TCG-6 RNA, complete genome
LC494173	Bovine coronavirus TCG-7 RNA, complete genome
LC494174	Bovine coronavirus TCG-8 RNA, complete genome
LC494176__LC494175	multiple isolates
LC494177	Bovine coronavirus TCG-9 RNA, complete genome
LC494178	Bovine coronavirus TCG-19 RNA, complete genome
LC494179	Bovine coronavirus TCG-20 RNA, complete genome
LC494180__LC494137__LC494181__LC494159__LC494182	multiple isolates
LC494183	Bovine coronavirus TCG-24 RNA, complete genome
LC494184__LC494186__LC494187__LC494192	multiple isolates
LC494185	Bovine coronavirus TCG-26 RNA, complete genome
LC494188	Bovine coronavirus TCG-29 RNA, complete genome
LC494189	Bovine coronavirus TCG-30 RNA, complete genome
LC494190	Bovine coronavirus TCG-31 RNA, complete genome
LC494191	Bovine coronavirus TCG-32 RNA, complete genome
LC642814	Bovine coronavirus BoCoV GF2020 RNA, complete genome
M76372__AF220295	multiple isolates
M80842	Bovine coronavirus hemagglutinin mRNA, partial cds
M84486__AF058942	multiple isolates
MG757138	Bovine coronavirus isolate ICSA21-LBA, complete genome
MG757139__MG757141	multiple isolates
MG757140__MG757142	multiple isolates
MH043952	Bovine coronavirus isolate 4-17-03, complete genome
MH043953	Bovine coronavirus isolate 4-17-25, complete genome
MH043954__OP037424__OP037381__OP037382__OP037383	multiple isolates
MH043955	Bovine coronavirus isolate 7-16-23, complete genome
MH203059	Bovine coronavirus strain ND65 hemagglutinin-esterase (HE) gene, complete cds
MH203060	Bovine coronavirus strain PL83 hemagglutinin-esterase (HE) gene, complete cds
MH203061	Bovine coronavirus strain PL84 hemagglutinin-esterase (HE) gene, complete cds
MH203062	Bovine coronavirus strain DT97 hemagglutinin-esterase (HE) gene, complete cds
MH203063	Bovine coronavirus strain BL104 hemagglutinin-esterase (HE) gene, complete cds
MH475914	Bovine coronavirus isolate QHGC1 hemagglutinin gene, partial cds
MK045992	Bovine coronavirus isolate MC199 hemagglutinin-esterase gene, complete cds
MK045994	Bovine coronavirus isolate NA226 hemagglutinin-esterase gene, complete cds
MK045995	Bovine coronavirus isolate HT293 hemagglutinin-esterase gene, complete cds
MK045996	Bovine coronavirus isolate HCM304 hemagglutinin-esterase gene, complete cds
MK045998	Bovine coronavirus isolate HCM306 hemagglutinin-esterase gene, complete cds
MK046000	Bovine coronavirus isolate HT315 hemagglutinin-esterase gene, complete cds
MK046001	Bovine coronavirus isolate HT316 hemagglutinin-esterase gene, complete cds
MK095135	Bovine coronavirus strain BCOV-China/SWUN/SC1/2017 hemagglutinin-esterase gene, complete cds
MK095138	Bovine coronavirus strain BCOV-China/SWUN/SX1/2018 hemagglutinin-esterase gene, complete cds
MK095140	Bovine coronavirus strain BCOV-China/SWUN/LN1/2018 hemagglutinin-esterase gene, complete cds
MK095141	Bovine coronavirus strain BCOV-China/SWUN/LN2/2018 hemagglutinin-esterase gene, complete cds
MK095142	Bovine coronavirus strain BCOV-China/SWUN/LN3/2018 hemagglutinin-esterase gene, complete cds
MK095144	Bovine coronavirus strain BCOV-China/SWUN/LN5/2018 hemagglutinin-esterase gene, complete cds
MK095145	Bovine coronavirus strain BCOV-China/SWUN/HN1/2018 hemagglutinin-esterase gene, complete cds
MK095147	Bovine coronavirus strain BCOV-China/SWUN/HN3/2018 hemagglutinin-esterase gene, complete cds
MK688459	Bovine coronavirus isolate QHHZ1 hemagglutinin gene, partial cds
MK903507	Bovine coronavirus isolate BCoV/CH/HB-BD/2019 hemagglutinin-esterase (HE) gene, complete cds
MN982182__MN982184__MN982185	multiple isolates
MN982183	Bovine coronavirus isolate BCOV-China/SWUN/A3/2018 hemagglutinin-esterase gene, complete cds
MN982186__MN982199__MN982190	multiple isolates
MN982187__MN982188	multiple isolates
MN982191	Bovine coronavirus isolate BCOV-China/SWUN/B2/2018 hemagglutinin-esterase gene, complete cds
MN982192	Bovine coronavirus isolate BCOV-China/SWUN/B3/2018 hemagglutinin-esterase gene, complete cds
MN982193	Bovine coronavirus isolate BCOV-China/SWUN/B4/2018 hemagglutinin-esterase gene, complete cds
MN982194__MN982196__MN982197	multiple isolates
MN982195	Bovine coronavirus isolate BCOV-China/SWUN/B6/2018 hemagglutinin-esterase gene, complete cds
MN982198__MN982189	multiple isolates
MT543033	Bovine coronavirus strain BCV 31BC02Sk hemagglutinin-esterase gene, complete cds
MT543034	Bovine coronavirus strain BCV 22BC07SK hemagglutinin-esterase gene, complete cds
MW711287__MW711312	multiple isolates
MW711305	Bovine coronavirus strain SWUN/HN-2-B12/2019 hemagglutinin-esterase gene, complete cds
MW711306	Bovine coronavirus strain SWUN/HN-KF3/2019 hemagglutinin-esterase gene, complete cds
MW711307	Bovine coronavirus strain SWUN/NX-YC10/2019 hemagglutinin-esterase gene, complete cds
MW711308	Bovine coronavirus strain SWUN/NX-YCP7/2019 hemagglutinin-esterase gene, complete cds
MW711309	Bovine coronavirus strain SWUN/NX-YCP9/2019 hemagglutinin-esterase gene, complete cds
MW711310	Bovine coronavirus strain SWUN/XC-7/2020 hemagglutinin-esterase gene, complete cds
MW711311	Bovine coronavirus strain SWUN/NMG-D7/2020 hemagglutinin-esterase gene, complete cds
MW711313	Bovine coronavirus strain SWUN/NMG-4/2020 hemagglutinin-esterase gene, complete cds
MW711314	Bovine coronavirus strain SWUN/NMG-15/2020 hemagglutinin-esterase gene, complete cds
MW711315	Bovine coronavirus strain SWUN/NMG-17/2020 hemagglutinin-esterase gene, complete cds
MW711316	Bovine coronavirus strain SWUN/NMG-7/2020 hemagglutinin-esterase gene, complete cds
MW711317	Bovine coronavirus strain SWUN/NMG-8/2020 hemagglutinin-esterase gene, complete cds
MW711318	Bovine coronavirus strain SWUN/NMG-9/2020 hemagglutinin-esterase gene, complete cds
MW711319	Bovine coronavirus strain SWUN/NMG-10/2020 hemagglutinin-esterase gene, complete cds
MW711320	Bovine coronavirus strain SWUN/NMG-13/2020 hemagglutinin-esterase gene, complete cds
MZ825077	Bovine coronavirus isolate KCD GJ1 2019 hemagglutinin-esterase protein gene, partial cds
MZ825078	Bovine coronavirus isolate KCD GJ2 2019 hemagglutinin-esterase protein gene, complete cds
MZ825079	Bovine coronavirus isolate KCD GJ3 2019 hemagglutinin-esterase protein gene, partial cds
MZ825080	Bovine coronavirus isolate KCD GJ4 2019 hemagglutinin-esterase protein gene, partial cds
MZ825081	Bovine coronavirus isolate KCD GJ1 2020 hemagglutinin-esterase protein gene, partial cds
MZ825082	Bovine coronavirus isolate KCD GJ2 2020 hemagglutinin-esterase protein gene, complete cds
MZ825083	Bovine coronavirus isolate KCD BA 2020 hemagglutinin-esterase protein gene, complete cds
MZ825084	Bovine coronavirus isolate KCD GC 2020 hemagglutinin-esterase protein gene, partial cds
OL840239	Bovine coronavirus isolate KCD GJ2 2021 hemagglutinin-esterase protein gene, partial cds
OL840240	Bovine coronavirus isolate KCD GJ4 2021 hemagglutinin-esterase protein gene, complete cds
OL840241	Bovine coronavirus isolate KCD SJ2 2021 hemagglutinin-esterase protein gene, complete cds
OL840242	Bovine coronavirus isolate KCD GJ5 2021 hemagglutinin-esterase protein gene, partial cds
OL840243	Bovine coronavirus isolate KCD CW11 2021 hemagglutinin-esterase protein gene, partial cds
OL840244	Bovine coronavirus isolate KCD CW31 2021 hemagglutinin-esterase protein gene, complete cds
ON093194__ON142317	multiple isolates
ON142315	Bovine coronavirus isolate BCoV1/2021/CHN, complete genome
ON142316	Bovine coronavirus isolate BCoV3/2021/CHN, complete genome
ON142319	Bovine coronavirus isolate BCoV6/2021/CHN, complete genome
ON142320	Bovine coronavirus isolate BCoV7/2021/CHN, complete genome
ON146444	Bovine coronavirus strain MARC/BRCV_2014, complete genome
ON792941__ON792942__ON792943__ON792944__ON792945__ON792948__ON792949__ON792950__ON792951__ON792952__ON792953__ON792958__ON792960__ON792962	multiple isolates
ON792946	Bovine coronavirus strain ABGEB0-66, complete genome
ON792947	Bovine coronavirus strain ABGEB0-70, complete genome
ON792954__ON792955__ON792959	multiple isolates
ON792956	Bovine coronavirus strain ABGEB0-122, complete genome
ON792957	Bovine coronavirus strain ABGEB0-128, complete genome
ON792961	Bovine coronavirus strain ABGEBB-115, complete genome
ON792963__ON792964	multiple isolates
OP037365__OP037366	multiple isolates
OP037367__OP037368__OP037369__OP037370	multiple isolates
OP037371	Bovine coronavirus isolate MARC/2015/01/R, partial genome
OP037372	Bovine coronavirus isolate MARC/2015/02/R, partial genome
OP037373__OP037375	multiple isolates
OP037374__OP037379	multiple isolates
OP037376	Bovine coronavirus isolate MARC/2016/04/R, partial genome
OP037377	Bovine coronavirus isolate MARC/2016/05/R, partial genome
OP037378	Bovine coronavirus isolate MARC/2016/06/R, partial genome
OP037380	Bovine coronavirus isolate MARC/2017/01/R, partial genome
OP037384	Bovine coronavirus isolate MARC/2017/05/R, partial genome
OP037385	Bovine coronavirus isolate MARC/2017/06/R, partial genome
OP037386__OP037387	multiple isolates
OP037388	Bovine coronavirus isolate MARC/2018/05/E, partial genome
OP037389	Bovine coronavirus isolate MARC/2019/01/R, partial genome
OP037390	Bovine coronavirus isolate MARC/2019/02/R, partial genome
OP037391__OP037393	multiple isolates
OP037392	Bovine coronavirus isolate MARC/2020/02/R, partial genome
OP037394	Bovine coronavirus isolate MARC/2021/01/R, partial genome
OP037395	Bovine coronavirus isolate MARC/2021/02/R, partial genome
OP037396	Bovine coronavirus isolate MARC/2021/03/R, partial genome
OP037397	Bovine coronavirus isolate SDSU/2020/01/R, partial genome
OP037398	Bovine coronavirus isolate SDSU/2020/02/R, partial genome
OP037399	Bovine coronavirus isolate SDSU/2020/03/R, partial genome
OP037400	Bovine coronavirus isolate SDSU/2020/04/R, partial genome
OP037401	Bovine coronavirus isolate SDSU/2020/05/R, partial genome
OP037402	Bovine coronavirus isolate SDSU/2020/06/R, partial genome
OP037403	Bovine coronavirus isolate SDSU/2020/07/R, partial genome
OP037404	Bovine coronavirus isolate SDSU/2021/01/R, partial genome
OP037405__OP037410__OP037411	multiple isolates
OP037406	Bovine coronavirus isolate SDSU/2021/03/R, partial genome
OP037407	Bovine coronavirus isolate SDSU/2021/04/R, partial genome
OP037408	Bovine coronavirus isolate SDSU/2021/05/R, partial genome
OP037409	Bovine coronavirus isolate SDSU/2021/06/R, partial genome
OP037412	Bovine coronavirus isolate SDSU/2022/03/R, partial genome
OP037413	Bovine coronavirus isolate SDSU/2022/04/R, partial genome
OP037414	Bovine coronavirus isolate VDC/2017/01/E, partial genome
OP037415	Bovine coronavirus isolate VDC/2017/02/E&N, partial genome
OP037416	Bovine coronavirus isolate VDC/2018/01/R, partial genome
OP037417	Bovine coronavirus isolate VDC/2018/02/R, partial genome
OP037418	Bovine coronavirus isolate VDC/2018/03/R, partial genome
OP037419	Bovine coronavirus isolate VDC/2018/04/R, partial genome
OP037420	Bovine coronavirus isolate VDC/2018/05/R, partial genome
OP037421	Bovine coronavirus isolate VDC/2018/06/E, partial genome
OP037422__OP037428	multiple isolates
OP037423	Bovine coronavirus isolate VDC/2018/08/E, partial genome
OP037425__OP037426	multiple isolates
OP037427	Bovine coronavirus isolate VDC/2018/12/E, partial genome
OP037429__OP037434	multiple isolates
OP037430	Bovine coronavirus isolate VDC/2019/01/R, partial genome
OP037431	Bovine coronavirus isolate VDC/2019/02/E, partial genome
OP037432	Bovine coronavirus isolate VDC/2019/03/E, partial genome
OP037433	Bovine coronavirus isolate VDC/2019/04/E, partial genome
OP037435	Bovine coronavirus isolate VDC/2019/06/E, partial genome
OP037436	Bovine coronavirus isolate VDC/2022/01/E, partial genome
OP037437	Bovine coronavirus isolate VDC/2022/02/E, partial genome
OP037438__OP037441	multiple isolates
OP037439	Bovine coronavirus isolate VDC/2022/04/E, partial genome
OP037440	Bovine coronavirus isolate VDC/2022/05/E, partial genome
OP037442	Bovine coronavirus isolate VDC/2022/07/E, partial genome
OP186329__OP186339	multiple isolates
OP186332__OP186335	multiple isolates
OP186334	Bovine coronavirus isolate KBR-1 HE gene, complete cds
OP186336	Bovine coronavirus isolate KHS HE gene, complete cds
OP186337	Bovine coronavirus isolate KJS-1 HE gene, complete cds
OP186338	Bovine coronavirus isolate KBR-12 HE gene, complete cds
OP186340	Bovine coronavirus isolate KNS-11 HE gene, complete cds
OP186341__OP186343__OP186344__OP186342__OP186331__OP186333__OP186330	multiple isolates
OP296992	Bovine coronavirus isolate p95, complete genome
U00735	Bovine coronavirus strain Mebus, complete genome

## Sheet: Table_S5
Table S5. Recombination detection in 492 unique Betacoronavirus HE gene sequences.
													Detection Methods
Event #	Recombinant genome									RDP	GENECONV	Bootscan	Maxchi	Chimaera	SiSscan	3Seq
1	MN514963	Dromedary camel coronavirus HKU23 isolate DcCoV-HKU23/camel/Morocco/CAC2586/2016								1.76332e-05	0.000843771	0.0017611	4.5769e-10	8.54854e-10	7.92437e-13	3.97853e-18
	major parent	MN514966	Dromedary camel coronavirus HKU23 isolate DcCoV-HKU23/camel/Nigeria/NV1097/201
	minor parent	OP037433	Bovine coronavirus isolate VDC/2019/04/E
	note: recombination event detected by all 7 programs.
2	MN514962	Dromedary camel coronavirus HKU23 isolate DcCoV-HKU23/camel/Ethiopia/CAC1019/2015								1.13589e-05	0.00018793	9.85418e-05	3.79779e-08	NS	1.69201e-12	1.17678e-11
	major parent	MK046000	Bovine coronavirus isolate HT315 hemagglutinin-esterase gene
	major parent	MK045992	Bovine coronavirus isolate MC199 hemagglutinin-esterase gene
	minor parent	MN514966	Dromedary camel coronavirus HKU23 isolate DcCoV-HKU23/camel/Nigeria/NV1097/2015
	note: recombination event detected by 6 of 7 programs.
3	^OL542832	Porcine hemagglutinating encephalomyelitis virus isolate GNU-2113								1.93664e-07	1.02904e-05	2.14125e-05	0.000418921	0.0001916	NS	9.28679e-05
	major parent	Unknown (NC_017083)	Rabbit coronavirus HKU14
	major parent	Unknown (JN874562)	Rabbit coronavirus HKU14 strain HKU14-10
	minor parents	KF530072__KF530080	Human coronavirus OC43 strain OC43/human/USA/9712-13/1997, complete genome; Human coronavirus OC43 strain OC43/human/USA/9712-31/1997
	note: recombination event detected by 6 of 7 programs. Flagged as possible misidentification of true recombinat. NC_017083 could be the true recombinant.
4	^MN514966	Dromedary camel coronavirus HKU23 isolate DcCoV-HKU23/camel/Nigeria/NV1097/2015								2.47914e-06	0.000102425	4.87643e-05	0.00110014	0.000466611	0.000301217	1.01927e-06
	MN514963	Dromedary camel coronavirus HKU23 isolate DcCoV-HKU23/camel/Morocco/CAC2586/2016
	major parent	MN514967	Dromedary camel coronavirus HKU23 isolate DcCoV-HKU23/camel/Nigeria/NV1385/2016
	major parent	MN514964__MN514965	Dromedary camel coronavirus HKU23 isolate DcCoV-HKU23/camel/Nigeria/NV1010/2015, HKU23 isolate DcCoV-HKU23/camel/Nigeria/NV1092/2015
	minor parent	Unknown (LC494147__LC494149__LC494150__LC494151__LC494152)	Bovine coronavirus IWT-17 RNA
	note: recombination event detected by all 7 programs for MN514966 and by 2 programs for MN514963. Flagged as possible misidentification of true recombinat. MN514967 could be true recombinant.
5	^KY419103	Porcine hemagglutinating encephalomyelitis virus strain PHEV-CoV/swine/USA/15TOSU25049/2015								1.3065e-06	1.34012e-05	0.000501997	0.000825097	8.2765e-05	6.91324e-10	0.000295052
	KY419106__KY419107__KY419109__KY419113	Porcine hemagglutinating encephalomyelitis virus strain PHEV-CoV/swine/USA/15TOSU1785/2015
	AF481863	Porcine hemagglutinating encephalomyelitis virus
	FJ009232	Porcine hemagglutinating encephalomyelitis virus strain HEV-JT06
	AY078417	Porcine hemagglutinating encephalomyelitis virus
	AB362589	Porcine hemagglutinating encephalomyelitis virus ns2, strain: 67N
	KU127229__MF083115	Porcine hemagglutinating encephalomyelitis virus
	KY994645	Porcine hemagglutinating encephalomyelitis virus strain JL/2008
	MW165134	Porcine hemagglutinating encephalomyelitis virus strain PHEV/67N/US/1970
	KY419105	Porcine hemagglutinating encephalomyelitis virus strain PHEV-CoV/swine/USA/15TOSU0582/2015
	KY419104__KY419112	Porcine hemagglutinating encephalomyelitis virus strain PHEV-CoV/swine/USA/15TOSU0331/2015
	KY419110	Porcine hemagglutinating encephalomyelitis virus strain PHEV-CoV/swine/USA/15TOSU1582/2015
	DQ011855	Porcine hemagglutinating encephalomyelitis virus strain VW572
	major parent	KF530072__KF530080	Human coronavirus OC43 strain OC43/human/USA/9712-13/1997, Human coronavirus OC43 strain OC43/human/USA/9712-31/1997
	minor parent	Unknown (NC_017083)	Rabbit coronavirus HKU14
	note: recombination event detected in all 13 sequences by at least 5 of 7 programs. Some flagged as possible misidentificaiton of true recombinant. NC_017083 could be true recombinant.
6	ON142319	Bovine coronavirus isolate BCoV6/2021/CHN								NS	NS	NS	0.000198289	NS	NS	0.0215576
	ON142316	Bovine coronavirus isolate BCoV3/2021/CHN
	MW711311	Bovine coronavirus strain SWUN/NMG-D7/2020
	MW711318	Bovine coronavirus strain SWUN/NMG-9/2020
	major parent	MK095141	Bovine coronavirus strain BCOV-China/SWUN/LN2/2018
	major parent	MK095144	Bovine coronavirus strain BCOV-China/SWUN/LN5/2018
	minor parent	MW711306	Bovine coronavirus strain SWUN/HN-KF3/2019
	note: recombination was detected by 2 of 7.
7	M80842	Bovine coronavirus BRCV-G95								NS	NS	NS	NS	NS	6.02311e-11	0.0037547
	FJ938067	Human enteric coronavirus strain 4408
	FJ415324__L07747	Human enteric coronavirus 4408
	major parent	MN514967	Dromedary camel coronavirus HKU23 isolate DcCoV-HKU23/camel/Nigeria/NV1385/2016
	minor parent	MZ825080	Bovine coronavirus isolate KCD GJ4 2019
	note: recombination signal very week (detected by 2 of 7 programs) and flagged with multiple warnings.
8	MK045995	Bovine coronavirus isolate HT293 hemagglutinin-esterase gene, complete cds (Viet Nam)								NS	NS	NS	NS	NS	1.30129e-08	0.0145456
	major parent	ON792956	Bovine coronavirus strain ABGEB0-122 (Ireland)
	major parent	MH203062	Bovine coronavirus strain DT97(Vietnam)
	minor parent	Unknown (MH203062)	Bovine coronavirus strain DT97 (Vietnam)
	minor parent	Unknown (ON792956)	Bovine coronavirus strain ABGEB0-122 (Ireland)
	note: recombination signal very week (detected by 2 of 7 programs) and flagged with multiple warnings.
^ = The recombinant sequence may have been misidentified (one of the identified parents might be the recombinant)
Minor Parent = Parent contributing the smaller fraction of sequence.
Major Parent = Parent contributing the larger fraction of sequence.
Unknown = Only one parent and a recombinant need be in the alignment for a recombination event to be detectable.
NS = No significant P-value was recorded for this recombination event using the particular method in question.
grey color = possible recombinaiton event detected by only 1 method out of 7.
If a unique HE sequence is shared by more than one isolate, the sequence was given an identifier of GenBank accession numbers concatenated by a double underscore.

## Sheet: Table_S6
Table S6. Recombination detection in 256 unique HE sequnces with 'bovine coronavirus' in the description.
									Detection Methods
Event #	Recombinant genome					RDP	GENECONV	Bootscan	Maxchi	Chimaera	SiSscan	3Seq
1	^ON142319	BCoV6/2021/CHN				NS	NS	NS	4.90641e-05	0.0344402	0.00394561	0.00569752
	MW711311	SWUN/NMG-D7/2020
	major parent	MW711306	SWUN/HN-KF3/2019
	minor parent	MK046000	HT315 (Vietnam, 2018)
	note: possible misidentification of true recombinant
2	^MK095135	BCOV-China/SWUN/SC1/2017				NS	NS	NS	NS	NS	1.43424e-12	0.000713594
	MK095147	BCOV-China/SWUN/HN3/2018
	MK095145	BCOV-China/SWUN/HN1/2018
	MK095140	BCOV-China/SWUN/LN1/2018
	major parent	MH203062	DT97 (Vietnam, 2017)
	minor parent	Unknown (MK045995)	HT293 (Vietnam, 2018)
	note: recombination signal very week (detected by 2 of 7 programs) and flagged with multiple warnings.
3	^MW711317	SWUN/NMG-8/2020				NS	NS	NS	NS	NS	3.01637e-11	0.00105579
	major parent	MH203062	DT97 (Vietnam, 2017)
	minor parent	Unknown (MK045995)	HT293 (Vietnam, 2018)
	note: recombination signal very week (detected by 2 of 7 programs) and flagged with multiple warnings.
4	^MK045995	HT293 (Vietnam)				NS	NS	NS	NS	NS	1.01413e-09	0.00305036
	MH203060	PL83 (vietnam)
	MH203063	BL104 (vietnam)
	MH203061	PL84 (vietnam)
	major parent	MH203062	DT97 (Vietnam, 2017)
	minor parent	ON792954__ON792955__ON792959	ABGEB0-110 (Ireland, 2019)
	note: recombination signal very week (detected by 2 of 7 programs) and flagged with multiple warnings.
^ = The recombinant sequence may have been misidentified (one of the identified parents might be the recombinant)
Minor Parent = Parent contributing the smaller fraction of sequence.
Major Parent = Parent contributing the larger fraction of sequence.
Unknown = Only one parent and a recombinant need be in the alignment for a recombination event to be detectable.
NS = No significant P-value was recorded for this recombination event using the particular method in question.
grey color = possible recombinaiton event detected by only 1 method out of 7.
If a unique HE sequence is shared by more than one isolate, the sequence was given an identifier of GenBank accession numbers concatenated by a double underscore.
